# Supplementary material for: Proteomic profiling spotlights the molecular targets and the impact of the natural antivirulent umbelliferone on stress response, virulence factors, and the quorum sensing network of Pseudomonas aeruginosa
Source: Front Cell Infect Microbiol. 2022 Nov 30;12:998540. doi: 10.3389/fcimb.2022.998540 (PMC9748083; doi:10.3389/fcimb.2022.998540)
Supplement: Supplementary file 1 [file DataSheet_1.csv]

												Normalized abundance
												Control		Treated
Accession	Peptide count	Unique peptides	Confidence score	Anova (p)	q Value	Max fold change	Power	Highest mean condition	Lowest mean condition	Mass	Description	20211220_90mts_Sample_3A_01	20211220_90mts_Sample_3A_02	20211220_90mts_Sample_4A_01	20211220_90mts_Sample_4A_02
Q88FB2	11	3	77.0516	0.0003523	0.093194668	1.510794974	1	Control	Treated	41524.5988	Succinate--CoA ligase [ADP-forming] subunit beta OS=Pseudomonas putida (strain ATCC 47054 / DSM 6125 / CFBP 8728 / NCIMB 11950 / KT2440) OX=160488 GN=sucC PE=3 SV=1	3330.149107	3339.198106	2190.394896	2224.067243
Q9HVM4;A6VBU7;B7V0A3;Q02GB7	6	3	27.6477	0.002507598	0.189683043	2.628803396	0.999999997	Control	Treated	106320.1825	Isoleucine--tRNA ligase OS=Pseudomonas aeruginosa (strain ATCC 15692 / DSM 22644 / CIP 104116 / JCM 14847 / LMG 12228 / 1C / PRS 101 / PAO1) OX=208964 GN=ileS PE=3 SV=1	5180.925236	4764.122898	1845.61793	1937.490442
P40947	3	1	17.7556	0.003101852	0.189683043	2.021857466	0.999999848	Treated	Control	18557.4921	Single-stranded DNA-binding protein OS=Pseudomonas aeruginosa (strain ATCC 15692 / DSM 22644 / CIP 104116 / JCM 14847 / LMG 12228 / 1C / PRS 101 / PAO1) OX=208964 GN=ssb PE=1 SV=3	711.8233379	723.8337472	1506.99395	1395.700046
Q9I2U1	2	1	10.7334	0.003502807	0.189683043	3.200977763	0.999999078	Treated	Control	23673.2919	ATP-dependent Clp protease proteolytic subunit 1 OS=Pseudomonas aeruginosa (strain ATCC 15692 / DSM 22644 / CIP 104116 / JCM 14847 / LMG 12228 / 1C / PRS 101 / PAO1) OX=208964 GN=clpP1 PE=3 SV=1	631.60001	709.056378	2226.779132	2064.632153
Q9HU18	5	2	29.0803	0.003941313	0.189683043	1.571855834	0.999995659	Control	Treated	37107.7602	C4-dicarboxylate-binding periplasmic protein DctP OS=Pseudomonas aeruginosa (strain ATCC 15692 / DSM 22644 / CIP 104116 / JCM 14847 / LMG 12228 / 1C / PRS 101 / PAO1) OX=208964 GN=dctP PE=1 SV=1	998.214578	957.5941568	634.2494796	610.01777
A5W926;B0KHR5;Q88E14	1	1	2.8263	0.005028483	0.189683043	3.166154998	0.99993704	Treated	Control	41167.7436	tRNA/tmRNA (uracil-C(5))-methyltransferase OS=Pseudomonas putida (strain ATCC 700007 / DSM 6899 / BCRC 17059 / F1) OX=351746 GN=trmA PE=3 SV=1	226.9453852	258.1200631	806.9962031	728.7961903
A6UZK0;B7V656;Q02T68;Q9HWE7;C3K2W4;A4VHP2;A5VXQ9;B0KK79;B1JAK0;Q1IFV4;Q3K600;Q48D48;Q4K545;Q4ZMQ6;Q88QM3	6	3	42.7525	0.006514791	0.189683043	1.262399382	0.999425053	Treated	Control	20405.8578	50S ribosomal protein L5 OS=Pseudomonas aeruginosa (strain PA7) OX=381754 GN=rplE PE=3 SV=1	3448.518114	3356.391169	4238.614988	4351.898287
Q3KHB1	5	2	28.2131	0.008637372	0.189683043	1.606780673	0.996383875	Control	Treated	30530.1192	Elongation factor Ts OS=Pseudomonas fluorescens (strain Pf0-1) OX=205922 GN=tsf PE=3 SV=1	1158.220927	1229.239265	718.4876774	767.3779622
A4XZ85;A5VXQ2;A6UZJ3;B0KK72;B1JDV9;B7V649;C3K2X1;Q02T75;Q1IFW1;Q3K5Z3;Q48D41;Q4K538;Q4ZMP9;Q889W6;Q88QN0;Q9HWE0;A4VHN5	4	3	34.8155	0.009648815	0.189683043	1.733080053	0.993465899	Treated	Control	11967.9858	50S ribosomal protein L22 OS=Pseudomonas mendocina (strain ymp) OX=399739 GN=rplV PE=3 SV=1	593.9554432	544.5135599	1018.884787	954.1731343
Q8XVS2	6	3	31.4166	0.011716505	0.189683043	1.955435292	0.984062955	Control	Treated	56392.0298	Arabinose import ATP-binding protein AraG OS=Ralstonia solanacearum (strain GMI1000) OX=267608 GN=araG PE=3 SV=1	1248.358889	1113.173351	631.2879573	576.3880264
B3PLM6	11	2	106.2547	0.012901669	0.189683043	1.892829626	0.97664414	Control	Treated	56933.1774	Chaperonin GroEL OS=Cellvibrio japonicus (strain Ueda107) OX=498211 GN=groEL PE=3 SV=1	761.5240626	836.305677	398.3326979	445.8160397
Q88FB9	16	1	94.9161	0.01293084	0.189683043	2.782951617	0.976444209	Control	Treated	71611.0844	Chaperone protein HtpG OS=Pseudomonas putida (strain ATCC 47054 / DSM 6125 / CFBP 8728 / NCIMB 11950 / KT2440) OX=160488 GN=htpG PE=3 SV=1	2746.804718	2275.888821	839.2217772	965.5862936
P54292	4	3	21.2026	0.013269374	0.189683043	1.66297506	0.974066108	Control	Treated	27748.7308	Regulatory protein RhlR OS=Pseudomonas aeruginosa (strain ATCC 15692 / DSM 22644 / CIP 104116 / JCM 14847 / LMG 12228 / 1C / PRS 101 / PAO1) OX=208964 GN=rhlR PE=3 SV=1	846.559182	861.7161827	483.5013916	543.7391278
Q4ZNN4	4	2	15.8661	0.013753214	0.189683043	1.650593911	0.970488138	Control	Treated	82508.2587	Catalase-peroxidase OS=Pseudomonas syringae pv. syringae (strain B728a) OX=205918 GN=katG PE=3 SV=1	5537.717446	5119.581395	3372.19447	3084.450482
B1J479	8	4	37.4984	0.013893593	0.189683043	1.903047308	0.969412087	Control	Treated	41779.3593	Alginate lyase OS=Pseudomonas putida (strain W619) OX=390235 GN=algL PE=3 SV=1	2524.579867	2225.541346	1302.136042	1193.924458
B7V8B5;Q02SG5;Q9X6V8	2	2	10.5264	0.015275539	0.189683043	2.313920391	0.957985168	Control	Treated	10394.8591	UPF0250 protein PLES_09781 OS=Pseudomonas aeruginosa (strain LESB58) OX=557722 GN=PLES_09781 PE=3 SV=1	374.3263214	426.6091499	158.8690162	187.268852
Q4ZQ92	1	1	3.5472	0.015776101	0.189683043	1.180787802	0.953508199	Control	Treated	39143.7898	Methylthioribose-1-phosphate isomerase OS=Pseudomonas syringae pv. syringae (strain B728a) OX=205918 GN=mtnA PE=3 SV=2	2614.610794	2655.136382	2275.400059	2187.507814
A6UZI4;B7V640;Q02T84;Q9HWD1;A4XZ94;A5VXP3;B0KK63;B1JDW8;C3K2Y0;Q1IFX0;Q3K5Y4;Q48D32;Q4K529;Q88QN9;A4VHM6;Q4ZMP0;Q889X5	7	6	52.6483	0.016996627	0.189683043	1.691615601	0.941958291	Treated	Control	17504.4621	30S ribosomal protein S7 OS=Pseudomonas aeruginosa (strain PA7) OX=381754 GN=rpsG PE=3 SV=1	3069.944719	2706.491132	5030.513232	4740.995769
Q02L18;P14789	3	3	14.2076	0.017240694	0.189683043	2.256749351	0.93955326	Control	Treated	45784.3635	Protease LasA OS=Pseudomonas aeruginosa (strain UCBPP-PA14) OX=208963 GN=lasA PE=1 SV=1	526.9495748	646.6515147	251.3456698	268.694843
B3PC73	6	3	22.0252	0.018855204	0.189683043	1.431100358	0.922995655	Treated	Control	83135.2399	Extracellular xylan exo-alpha-(1->2)-glucuronosidase OS=Cellvibrio japonicus (strain Ueda107) OX=498211 GN=gla67A PE=1 SV=1	1122.053034	1055.676532	1496.782058	1619.767504
Q9HWH2	5	4	25.0428	0.018940481	0.189683043	2.175808946	0.922094104	Control	Treated	36642.6651	Phenazine-1-carboxylate N-methyltransferase OS=Pseudomonas aeruginosa (strain ATCC 15692 / DSM 22644 / CIP 104116 / JCM 14847 / LMG 12228 / 1C / PRS 101 / PAO1) OX=208964 GN=phzM PE=1 SV=1	4492.644919	3724.947869	1990.224349	1786.574531
Q88RC0	5	1	26.4822	0.019099397	0.189683043	4.168895654	0.920407863	Treated	Control	51834.3245	Glutarate-semialdehyde dehydrogenase OS=Pseudomonas putida (strain ATCC 47054 / DSM 6125 / CFBP 8728 / NCIMB 11950 / KT2440) OX=160488 GN=davD PE=3 SV=1	114.7371475	170.613307	619.8393841	569.7568858
Q8XWT3	4	3	20.4401	0.019467007	0.189683043	1.794905779	0.916477979	Control	Treated	32122.8443	Pantothenate synthetase OS=Ralstonia solanacearum (strain GMI1000) OX=267608 GN=panC PE=3 SV=1	725.8297708	845.8565266	424.3393465	451.2978683
P22608	3	2	9.6217	0.019506829	0.189683043	3.200318219	0.916049935	Treated	Control	62613.4496	Type IV pilus assembly ATPase PilB OS=Pseudomonas aeruginosa (strain ATCC 15692 / DSM 22644 / CIP 104116 / JCM 14847 / LMG 12228 / 1C / PRS 101 / PAO1) OX=208964 GN=pilB PE=1 SV=2	404.9110784	561.6055104	1596.353572	1496.807076
B7V0B1;Q02GA9;Q9HVL6;A6VBV5;A4XYL4	5	5	35.3112	0.020351682	0.189683043	1.928206831	0.90687367	Treated	Control	11653.5935	50S ribosomal protein L21 OS=Pseudomonas aeruginosa (strain LESB58) OX=557722 GN=rplU PE=3 SV=1	1518.848378	1759.10615	3351.796146	2968.778168
A6V3N9;B7V9K9;Q02P14;Q9HZZ2;A4VMG3	3	2	29.1703	0.020906167	0.189683043	2.67350329	0.900765899	Treated	Control	21098.9183	Elongation factor P OS=Pseudomonas aeruginosa (strain PA7) OX=381754 GN=efp PE=3 SV=1	397.4448363	413.2992923	931.2372834	1236.289812
Q59637	30	21	198.9166	0.020953011	0.189683043	1.669173357	0.900247283	Control	Treated	99906.3692	Pyruvate dehydrogenase E1 component OS=Pseudomonas aeruginosa (strain ATCC 15692 / DSM 22644 / CIP 104116 / JCM 14847 / LMG 12228 / 1C / PRS 101 / PAO1) OX=208964 GN=aceE PE=3 SV=2	7613.797491	6710.943852	4466.169385	4115.768064
Q1I2H5	3	1	12.3498	0.021358115	0.189683043	4.139378431	0.895747163	Control	Treated	49288.6004	tRNA modification GTPase MnmE OS=Pseudomonas entomophila (strain L48) OX=384676 GN=mnmE PE=3 SV=1	5126.807952	3545.189937	1150.589972	944.410046
P47203	5	5	25.5809	0.022178014	0.189683043	1.236889039	0.886569446	Control	Treated	44988.3348	Cell division protein FtsA OS=Pseudomonas aeruginosa (strain ATCC 15692 / DSM 22644 / CIP 104116 / JCM 14847 / LMG 12228 / 1C / PRS 101 / PAO1) OX=208964 GN=ftsA PE=3 SV=2	1115.893981	1123.174625	934.1763529	876.0657422
B7UVT6;O68822;Q02RY8;A6V0T2	3	1	15.5162	0.022820425	0.189683043	2.712895862	0.879329769	Control	Treated	52673.7901	Probable cytosol aminopeptidase OS=Pseudomonas aeruginosa (strain LESB58) OX=557722 GN=pepA PE=3 SV=1	869.9481508	674.2102658	308.478152	260.7137724
Q88FY7	2	1	9.3933	0.022944157	0.189683043	6.686926034	0.877931766	Control	Treated	47161.6239	Porin-like protein NicP OS=Pseudomonas putida (strain ATCC 47054 / DSM 6125 / CFBP 8728 / NCIMB 11950 / KT2440) OX=160488 GN=nicP PE=2 SV=1	2737.534219	1583.815633	351.8834732	294.3551467
Q889C2	15	3	81.9186	0.022945644	0.189683043	1.587744232	0.87791496	Control	Treated	95302.1478	Chaperone protein ClpB OS=Pseudomonas syringae pv. tomato (strain ATCC BAA-871 / DC3000) OX=223283 GN=clpB PE=3 SV=1	2191.959354	1916.510879	1264.129367	1323.485282
Q9HTB6	2	1	9.8793	0.024769163	0.194954135	1.493986613	0.857248094	Control	Treated	34042.9001	GDP-6-deoxy-D-mannose reductase OS=Pseudomonas aeruginosa (strain ATCC 15692 / DSM 22644 / CIP 104116 / JCM 14847 / LMG 12228 / 1C / PRS 101 / PAO1) OX=208964 GN=rmd PE=1 SV=1	1826.445204	2009.106367	1339.13335	1228.193249
P57668	7	6	70.3275	0.025271865	0.194954135	1.23750894	0.851549383	Control	Treated	17404.8476	Thiol peroxidase OS=Pseudomonas aeruginosa (strain ATCC 15692 / DSM 22644 / CIP 104116 / JCM 14847 / LMG 12228 / 1C / PRS 101 / PAO1) OX=208964 GN=tpx PE=3 SV=1	4237.571997	4120.16037	3483.574468	3270.099868
A6VC02;B7V0F9;Q02G63;Q9HVH7;O68286;A5W917;B0KHQ5;Q1I4K7;Q88E23	3	3	28.6959	0.025794212	0.194954135	2.723069709	0.84563659	Control	Treated	14456.1689	Large-conductance mechanosensitive channel OS=Pseudomonas aeruginosa (strain PA7) OX=381754 GN=mscL PE=3 SV=1	2741.681081	1983.390144	863.6874546	871.5127902
Q87WP4	18	6	90.7234	0.027397442	0.201319452	1.706821822	0.8275883	Control	Treated	118789.0444	Carbamoyl-phosphate synthase large chain OS=Pseudomonas syringae pv. tomato (strain ATCC BAA-871 / DC3000) OX=223283 GN=carB PE=3 SV=1	7314.298209	6304.107308	3786.244725	4192.564393
Q9I0K9	7	4	33.1842	0.029331654	0.209707067	2.491082668	0.806128177	Control	Treated	50614.8564	Adenylosuccinate lyase OS=Pseudomonas aeruginosa (strain ATCC 15692 / DSM 22644 / CIP 104116 / JCM 14847 / LMG 12228 / 1C / PRS 101 / PAO1) OX=208964 GN=purB PE=3 SV=1	2651.447178	1981.027841	987.2723666	872.3507918
Q88D09	9	3	51.1858	0.032517737	0.213372146	2.543753886	0.771850227	Treated	Control	69017.6057	Methyl-accepting chemotaxis protein McpQ OS=Pseudomonas putida (strain ATCC 47054 / DSM 6125 / CFBP 8728 / NCIMB 11950 / KT2440) OX=160488 GN=mcpQ PE=1 SV=1	985.1573847	1398.929475	3015.024973	3049.505242
B7VB85;Q02KT5;Q9I2U8	16	9	74.1902	0.033108931	0.213372146	1.999502436	0.765662055	Control	Treated	63584.3035	Glutamine--tRNA ligase OS=Pseudomonas aeruginosa (strain LESB58) OX=557722 GN=glnS PE=3 SV=1	3960.858642	3095.344443	1825.283363	1703.696127
A6UZJ6;B7V652;Q02T72;Q9HWE3	1	1	12.232	0.033141783	0.213372146	26.69234452	0.76531988	Treated	Control	7201.3579	50S ribosomal protein L29 OS=Pseudomonas aeruginosa (strain PA7) OX=381754 GN=rpmC PE=3 SV=1	25.58622912	93.13387124	1477.823283	1691.094538
Q9HV46	5	3	39.9009	0.033675132	0.213372146	1.478373271	0.759789949	Treated	Control	17158.4309	Transcription elongation factor GreA OS=Pseudomonas aeruginosa (strain ATCC 15692 / DSM 22644 / CIP 104116 / JCM 14847 / LMG 12228 / 1C / PRS 101 / PAO1) OX=208964 GN=greA PE=3 SV=1	2060.01645	1783.704071	2791.920912	2890.532766
Q9K3C5	6	3	23.009	0.0338773	0.213372146	1.628848477	0.757706381	Control	Treated	49449.63	B-type flagellar hook-associated protein 2 OS=Pseudomonas aeruginosa (strain ATCC 15692 / DSM 22644 / CIP 104116 / JCM 14847 / LMG 12228 / 1C / PRS 101 / PAO1) OX=208964 GN=fliD PE=1 SV=1	2230.671338	1865.654359	1232.976138	1281.883748
A4VJS2	5	1	34.7088	0.038009554	0.22473854	2.288630177	0.716689774	Treated	Control	30622.1675	Elongation factor Ts OS=Pseudomonas stutzeri (strain A1501) OX=379731 GN=tsf PE=3 SV=1	301.0047704	411.3699158	866.0977722	764.2644322
A6VCE7	13	1	113.3635	0.039047106	0.22473854	1.41508411	0.706871936	Control	Treated	36752.7903	Ketol-acid reductoisomerase (NADP(+)) OS=Pseudomonas aeruginosa (strain PA7) OX=381754 GN=ilvC PE=3 SV=1	1215.306132	1270.323677	937.5195836	819.004846
Q8XZ83	6	2	21.5658	0.039169506	0.22473854	1.808677164	0.705726549	Treated	Control	118752.0758	Carbamoyl-phosphate synthase large chain OS=Ralstonia solanacearum (strain GMI1000) OX=267608 GN=carB PE=3 SV=1	755.8879658	633.2125904	1152.910318	1359.524137
A6UZK2;B7V658;Q02T66;Q9HWE9;C3K2W2	4	2	29.7068	0.039916905	0.22473854	3.023395153	0.698791261	Treated	Control	14227.6705	30S ribosomal protein S8 OS=Pseudomonas aeruginosa (strain PA7) OX=381754 GN=rpsH PE=3 SV=2	255.4225621	388.336224	1068.583474	877.7537197
Q9I1M0	10	8	71.6479	0.039929805	0.22473854	1.820075962	0.698672445	Treated	Control	45774.2675	Lipoamide acyltransferase component of branched-chain alpha-keto acid dehydrogenase complex OS=Pseudomonas aeruginosa (strain ATCC 15692 / DSM 22644 / CIP 104116 / JCM 14847 / LMG 12228 / 1C / PRS 101 / PAO1) OX=208964 GN=bkdB PE=1 SV=1	1352.015984	1183.48461	2544.555957	2070.247725
P52477	6	4	36.2474	0.042177094	0.228827889	1.341483616	0.678428084	Treated	Control	41026.7092	Multidrug resistance protein MexA OS=Pseudomonas aeruginosa (strain ATCC 15692 / DSM 22644 / CIP 104116 / JCM 14847 / LMG 12228 / 1C / PRS 101 / PAO1) OX=208964 GN=mexA PE=1 SV=1	1389.131687	1270.314339	1706.367322	1861.235949
Q9HT95	4	3	33.0722	0.045636559	0.228827889	1.698422773	0.648996821	Control	Treated	21342.8216	Acetyltransferase PA5475 OS=Pseudomonas aeruginosa (strain ATCC 15692 / DSM 22644 / CIP 104116 / JCM 14847 / LMG 12228 / 1C / PRS 101 / PAO1) OX=208964 GN=PA5475 PE=4 SV=1	2465.680547	1957.957141	1288.699437	1315.856836
P42468	6	1	55.0353	0.045667225	0.228827889	1.685181634	0.648745087	Treated	Control	50767.1018	ATP synthase subunit beta OS=Burkholderia cepacia OX=292 GN=atpD PE=3 SV=1	2794.304009	2212.425259	4252.127644	4185.120565
C3K6G5;A4VNZ7;B1JBA9;Q1I5F9;Q3KHM4;Q4ZXH7;Q887M0	9	2	45.3857	0.045687676	0.228827889	1.452720718	0.64857729	Control	Treated	52777.854	Probable cytosol aminopeptidase OS=Pseudomonas fluorescens (strain SBW25) OX=216595 GN=pepA PE=3 SV=1	1489.087978	1488.391607	1110.116852	939.4715852
A4VM19;A6V488;B7V309;Q02NN8;Q9I0A2;A4XTS4;A5W5D8;B0KKR5;B1J6U7;P0A159;P0A160;Q1IC12;Q3KEX9;Q48JS0;Q4KEW1;Q4ZUG4;Q88K24;Q9X6E8	3	1	14.8796	0.04624699	0.228827889	1.757004701	0.644015443	Treated	Control	13291.8465	50S ribosomal protein L20 OS=Pseudomonas stutzeri (strain A1501) OX=379731 GN=rplT PE=3 SV=1	887.5228198	689.1705743	1405.879115	1364.37859
A6VA16;Q02IB8;B7UXX6;Q9I502;A4XRQ7	7	5	35.387	0.047217466	0.228827889	1.124625099	0.636223134	Treated	Control	63228.0711	Proline--tRNA ligase OS=Pseudomonas aeruginosa (strain PA7) OX=381754 GN=proS PE=3 SV=1	1171.280871	1124.698709	1269.091544	1313.024718
P95800	15	1	160.2176	0.048395522	0.228827889	1.481801678	0.62697034	Control	Treated	57691.4117	Chaperonin GroEL OS=Stenotrophomonas maltophilia OX=40324 GN=groEL PE=3 SV=1	854.7941152	718.4775579	541.1255278	520.6033775
Q4ZMP1;Q889X4;C3K2X9;Q48D33	9	1	82.2613	0.049797118	0.228827889	3.536384074	0.616249629	Control	Treated	77427.252	Elongation factor G OS=Pseudomonas syringae pv. syringae (strain B728a) OX=205918 GN=fusA PE=3 SV=1	1295.112437	736.056525	279.2385614	295.1246637
Q02DF0;Q9HT16;A6VF36	5	4	45.6223	0.050476677	0.228827889	1.46905625	0.611161808	Treated	Control	17013.43	ATP synthase subunit b OS=Pseudomonas aeruginosa (strain UCBPP-PA14) OX=208963 GN=atpF PE=3 SV=1	995.231863	1185.379518	1640.267053	1563.173725
Q02L47;Q9S508	4	3	45.4197	0.051136733	0.228827889	1.36935723	0.6062875	Control	Treated	19198.6592	Phenazine biosynthesis protein PhzB 2 OS=Pseudomonas aeruginosa (strain UCBPP-PA14) OX=208963 GN=phzB2 PE=1 SV=1	3289.403481	3766.248959	2502.420759	2650.10795
P27726	3	1	14.9515	0.054530978	0.228827889	2.468619645	0.582236078	Treated	Control	36341.1499	Glyceraldehyde-3-phosphate dehydrogenase OS=Pseudomonas aeruginosa (strain ATCC 15692 / DSM 22644 / CIP 104116 / JCM 14847 / LMG 12228 / 1C / PRS 101 / PAO1) OX=208964 GN=gap PE=3 SV=3	290.2160863	440.7650779	828.1304675	976.3839945
B7V3E2;Q02EW8;Q9HUD0	1	1	7.9771	0.055645827	0.228827889	23.58350069	0.574692294	Treated	Control	8205.3176	50S ribosomal protein L31 OS=Pseudomonas aeruginosa (strain LESB58) OX=557722 GN=rpmE PE=3 SV=1	27.92797284	156.0403762	2173.351095	2165.266591
Q4K4S5	5	1	30.9444	0.055977618	0.228827889	1.143795679	0.572479891	Treated	Control	79029.7687	Malate synthase G OS=Pseudomonas fluorescens (strain ATCC BAA-477 / NRRL B-23932 / Pf-5) OX=220664 GN=glcB PE=3 SV=1	1209.601423	1166.419228	1321.190595	1396.491557
P53641	3	2	19.1469	0.058286883	0.228827889	1.493026965	0.557484714	Treated	Control	21464.8827	Superoxide dismutase [Fe] OS=Pseudomonas aeruginosa (strain ATCC 15692 / DSM 22644 / CIP 104116 / JCM 14847 / LMG 12228 / 1C / PRS 101 / PAO1) OX=208964 GN=sodB PE=3 SV=3	1241.809984	1032.007135	1770.603658	1624.266614
P28811	3	3	19.8917	0.058770091	0.228827889	2.363632331	0.554433963	Treated	Control	30714.2019	3-hydroxyisobutyrate dehydrogenase OS=Pseudomonas aeruginosa (strain ATCC 15692 / DSM 22644 / CIP 104116 / JCM 14847 / LMG 12228 / 1C / PRS 101 / PAO1) OX=208964 GN=mmsB PE=1 SV=1	679.3201691	440.7943734	1247.864673	1399.674273
Q87YQ1	6	3	29.7631	0.060327301	0.228827889	1.1675359	0.544799932	Treated	Control	65767.8044	Glutamine--tRNA ligase OS=Pseudomonas syringae pv. tomato (strain ATCC BAA-871 / DC3000) OX=223283 GN=glnS PE=3 SV=1	2280.63118	2447.746775	2811.825585	2708.725424
B7V665;Q02T58;Q9HWF7;A6UZL0	5	5	41.3001	0.060527639	0.228827889	1.327019487	0.543581975	Treated	Control	13379.492	30S ribosomal protein S13 OS=Pseudomonas aeruginosa (strain LESB58) OX=557722 GN=rpsM PE=3 SV=1	2235.298447	2169.815378	3129.434869	2716.23702
Q9HV66	11	5	60.8482	0.061712327	0.228827889	1.737253587	0.536477329	Control	Treated	72251.4695	Acetyl-coenzyme A synthetase 2 OS=Pseudomonas aeruginosa (strain ATCC 15692 / DSM 22644 / CIP 104116 / JCM 14847 / LMG 12228 / 1C / PRS 101 / PAO1) OX=208964 GN=acsA2 PE=3 SV=1	2960.13024	2233.324	1476.546561	1512.915817
Q9HTX6	1	1	5.866	0.061729242	0.228827889	1.303970435	0.536377086	Treated	Control	13642.0947	Glycine cleavage system H protein 2 OS=Pseudomonas aeruginosa (strain ATCC 15692 / DSM 22644 / CIP 104116 / JCM 14847 / LMG 12228 / 1C / PRS 101 / PAO1) OX=208964 GN=gcvH2 PE=3 SV=1	1104.14755	960.2803907	1343.685569	1348.267431
Q02N79;Q9I0Q0	7	4	34.9137	0.06207231	0.228827889	1.520543966	0.534351107	Treated	Control	42282.4745	2-heptyl-3-hydroxy-4(1H)-quinolone synthase OS=Pseudomonas aeruginosa (strain UCBPP-PA14) OX=208963 GN=pqsH PE=1 SV=1	695.7944379	845.9032037	1111.665937	1232.553109
A4XZ78;Q889V9	4	1	23.3143	0.062094874	0.228827889	6.095388242	0.534218332	Treated	Control	20449.9202	50S ribosomal protein L5 OS=Pseudomonas mendocina (strain ymp) OX=399739 GN=rplE PE=3 SV=1	70.47015618	189.6130451	861.684803	723.6232838
A6V4E8;B7VAR4;Q02ND0;Q9I0K0	3	2	16.4601	0.062205941	0.228827889	1.508064877	0.533565636	Control	Treated	25696.4234	NADH-quinone oxidoreductase subunit B OS=Pseudomonas aeruginosa (strain PA7) OX=381754 GN=nuoB PE=3 SV=1	2057.639593	1677.644497	1275.141859	1201.730421
P14756;Q02RJ6	9	9	52.8304	0.063171791	0.228827889	1.317873215	0.527949127	Control	Treated	53915.2688	Elastase OS=Pseudomonas aeruginosa (strain ATCC 15692 / DSM 22644 / CIP 104116 / JCM 14847 / LMG 12228 / 1C / PRS 101 / PAO1) OX=208964 GN=lasB PE=1 SV=1	1218.49467	1313.047551	1020.854485	900.0755345
Q9I589;Q02I11	11	8	107.6154	0.063531972	0.228827889	2.843677516	0.52588159	Control	Treated	42373.2313	Chitin-binding protein CbpD OS=Pseudomonas aeruginosa (strain ATCC 15692 / DSM 22644 / CIP 104116 / JCM 14847 / LMG 12228 / 1C / PRS 101 / PAO1) OX=208964 GN=cbpD PE=1 SV=1	29281.0737	17270.80695	8561.846685	7808.462676
A6V7I3;B7UVB1;O33877;Q02K95;A4XV59	3	1	23.4936	0.064824386	0.228827889	1.647331266	0.518580676	Control	Treated	18918.6732	3-hydroxydecanoyl-[acyl-carrier-protein] dehydratase OS=Pseudomonas aeruginosa (strain PA7) OX=381754 GN=fabA PE=3 SV=1	1086.610958	852.7755703	619.5797762	557.7101645
Q88DU6	10	2	59.3735	0.065415839	0.228827889	2.074700091	0.515299869	Control	Treated	118708.8994	Carbamoyl-phosphate synthase large chain OS=Pseudomonas putida (strain ATCC 47054 / DSM 6125 / CFBP 8728 / NCIMB 11950 / KT2440) OX=160488 GN=carB PE=3 SV=2	1296.662739	1842.356219	817.2264431	695.772458
Q87VJ2	2	1	6.8829	0.066498644	0.228827889	4.95331383	0.509389269	Treated	Control	71200.6462	DNA mismatch repair protein MutL OS=Pseudomonas syringae pv. tomato (strain ATCC BAA-871 / DC3000) OX=223283 GN=mutL PE=3 SV=1	287.2736068	114.1193351	966.0981936	1022.127017
B3PK40	4	2	25.5499	0.066504134	0.228827889	1.244405066	0.509359614	Control	Treated	30076.5447	50S ribosomal protein L2 OS=Cellvibrio japonicus (strain Ueda107) OX=498211 GN=rplB PE=3 SV=1	834.615569	912.8932214	729.4195519	674.8730201
B1J265	2	1	6.9653	0.068734561	0.228827889	11.93330519	0.497563487	Treated	Control	48357.3198	Phosphoglucosamine mutase OS=Pseudomonas putida (strain W619) OX=390235 GN=glmM PE=3 SV=1	33.21008439	150.2424389	1167.348362	1021.846586
P13982	11	10	82.0424	0.069360174	0.228827889	1.126945104	0.4943431	Treated	Control	33194.167	Carbamate kinase OS=Pseudomonas aeruginosa (strain ATCC 15692 / DSM 22644 / CIP 104116 / JCM 14847 / LMG 12228 / 1C / PRS 101 / PAO1) OX=208964 GN=arcC PE=3 SV=1	3805.70608	3875.229859	4465.743067	4190.250086
Q9HU83;B7V3J3;Q02ER6;A6VDL7;B1J2Q5;Q1I3Q8;A5WA67;B0KM58;C3K803;P25080;Q88CZ6;Q4ZLW7;Q48CE0;Q9AGU4;Q87UM6	17	13	114.7438	0.07035625	0.228827889	1.329526203	0.489292991	Control	Treated	61592.752	Urocanate hydratase OS=Pseudomonas aeruginosa (strain ATCC 15692 / DSM 22644 / CIP 104116 / JCM 14847 / LMG 12228 / 1C / PRS 101 / PAO1) OX=208964 GN=hutU PE=1 SV=1	2858.641548	2458.971998	1951.312786	2048.317709
A4Y1A0	3	2	11.8946	0.070715344	0.228827889	1.298908468	0.487495276	Control	Treated	64594.2115	Membrane protein insertase YidC OS=Pseudomonas mendocina (strain ymp) OX=399739 GN=yidC PE=3 SV=1	1110.503925	1066.216514	897.5553164	778.2520966
Q02KR1	20	16	115.6236	0.071447563	0.228827889	1.185681279	0.483866542	Treated	Control	86273.1238	Phosphoenolpyruvate synthase OS=Pseudomonas aeruginosa (strain UCBPP-PA14) OX=208963 GN=ppsA PE=1 SV=1	2586.385861	2430.344513	2865.109641	3083.133644
Q4K7Q8;C3JYR1	6	2	23.3603	0.071598006	0.228827889	1.126993737	0.483127047	Control	Treated	103385.3599	Glycine dehydrogenase (decarboxylating) 1 OS=Pseudomonas fluorescens (strain ATCC BAA-477 / NRRL B-23932 / Pf-5) OX=220664 GN=gcvP1 PE=3 SV=1	5957.71436	6151.196662	5532.938205	5211.496856
B7V1Y3;Q02F98;Q9HUP3	7	1	42.6971	0.071817551	0.228827889	1.273542702	0.482051574	Control	Treated	29810.7961	NH(3)-dependent NAD(+) synthetase OS=Pseudomonas aeruginosa (strain LESB58) OX=557722 GN=nadE PE=3 SV=1	507.3876015	442.9645695	372.8537791	373.3733947
Q8XWE7	8	5	34.5739	0.072087065	0.228827889	1.386812215	0.480737259	Control	Treated	48565.8894	Exodeoxyribonuclease 7 large subunit OS=Ralstonia solanacearum (strain GMI1000) OX=267608 GN=xseA PE=3 SV=1	1313.224512	1098.269462	851.1083866	887.76725
A4XXQ6	6	6	26.6168	0.073733232	0.228827889	1.735868172	0.472849182	Control	Treated	57550.303	Lysine--tRNA ligase OS=Pseudomonas mendocina (strain ymp) OX=399739 GN=lysS PE=3 SV=1	1098.663063	808.6021145	535.3014593	563.4370325
Q9I3D2	14	13	134.7388	0.074370737	0.228827889	1.217108265	0.469857506	Treated	Control	42887.5655	Dihydrolipoyllysine-residue succinyltransferase component of 2-oxoglutarate dehydrogenase complex OS=Pseudomonas aeruginosa (strain ATCC 15692 / DSM 22644 / CIP 104116 / JCM 14847 / LMG 12228 / 1C / PRS 101 / PAO1) OX=208964 GN=sucB PE=3 SV=1	8073.49275	7200.05448	9310.29433	9279.266236
A4VHP0;A4XZ80;A5VXQ7;B0KK77;B7V654;C3K2W6;Q02T70;Q3K5Z8;Q48D46;Q4K543;Q4ZMQ4;Q889W1;Q88QM5;Q9HWE5;A6UZJ8;B1JDX4;Q1IFV6	3	3	37.7858	0.074392504	0.228827889	1.213286686	0.469755968	Treated	Control	13492.9533	50S ribosomal protein L14 OS=Pseudomonas stutzeri (strain A1501) OX=379731 GN=rplN PE=3 SV=1	1432.095993	1419.290818	1825.29834	1634.251315
A0A0H2ZC68;Q9HZA6	9	4	40.2374	0.076921588	0.232068508	1.541313992	0.458225566	Control	Treated	97315.6737	Motility hub protein FimV OS=Pseudomonas aeruginosa (strain UCBPP-PA14) OX=208963 GN=fimV PE=1 SV=1	1178.571585	924.05683	702.9441478	661.2350039
B3PK27	2	2	9.2552	0.077200596	0.232068508	2.009096341	0.456985231	Control	Treated	24210.9976	50S ribosomal protein L1 OS=Cellvibrio japonicus (strain Ueda107) OX=498211 GN=rplA PE=3 SV=1	706.6591507	772.9001093	293.0006695	443.4295504
Q9HTD7	6	4	47.242	0.080333147	0.238771782	1.584103018	0.443471116	Control	Treated	51298.1375	Aspartate ammonia-lyase OS=Pseudomonas aeruginosa (strain ATCC 15692 / DSM 22644 / CIP 104116 / JCM 14847 / LMG 12228 / 1C / PRS 101 / PAO1) OX=208964 GN=aspA PE=3 SV=1	3556.607995	2727.958533	2046.826751	1920.444604
A4VNR4	9	6	34.4666	0.082165445	0.241294036	1.726572236	0.435902231	Control	Treated	106582.5432	RNA polymerase-associated protein RapA OS=Pseudomonas stutzeri (strain A1501) OX=379731 GN=rapA PE=3 SV=1	2557.266719	1846.77311	1286.933294	1263.808423
Q1IBP9;A5W458;Q88IU4;B0KUU0	6	6	28.0208	0.083006051	0.241294036	2.143592049	0.432508958	Control	Treated	51878.6411	Cysteine--tRNA ligase OS=Pseudomonas entomophila (strain L48) OX=384676 GN=cysS PE=3 SV=1	1241.535842	1943.205429	770.6440998	715.0589619
P04739;P08015;P17837	5	5	49.7285	0.084996066	0.24439326	1.352090746	0.424666909	Control	Treated	15625.8554	Type IV major pilin protein PilA OS=Pseudomonas aeruginosa (strain ATCC 15692 / DSM 22644 / CIP 104116 / JCM 14847 / LMG 12228 / 1C / PRS 101 / PAO1) OX=208964 GN=pilA PE=1 SV=1	15302.64002	12954.73313	10011.59781	10887.42338
Q9I3D8	4	4	32.5468	0.08910493	0.253452754	1.111464798	0.409279721	Control	Treated	22224.5094	Uncharacterized protein PA1579 OS=Pseudomonas aeruginosa (strain ATCC 15692 / DSM 22644 / CIP 104116 / JCM 14847 / LMG 12228 / 1C / PRS 101 / PAO1) OX=208964 GN=PA1579 PE=4 SV=1	2207.294404	2198.959266	1914.848738	2049.517634
O52762	27	26	252.9482	0.090894185	0.253466088	1.841763501	0.402897656	Control	Treated	55646.2967	Catalase OS=Pseudomonas aeruginosa (strain ATCC 15692 / DSM 22644 / CIP 104116 / JCM 14847 / LMG 12228 / 1C / PRS 101 / PAO1) OX=208964 GN=katA PE=1 SV=1	20125.37255	13771.60711	9489.738227	8914.893879
Q48G05	4	1	33.9807	0.092714863	0.253466088	2.373808177	0.396590284	Control	Treated	13231.989	Putative pterin-4-alpha-carbinolamine dehydratase OS=Pseudomonas savastanoi pv. phaseolicola (strain 1448A / Race 6) OX=264730 GN=PSPPH_3532 PE=3 SV=1	13514.27764	8394.285164	3961.898518	5267.390947
Q88KP1	2	1	11.8331	0.092856062	0.253466088	1.863784141	0.396108776	Treated	Control	68817.6842	Methyl-accepting chemotaxis protein McpA OS=Pseudomonas putida (strain ATCC 47054 / DSM 6125 / CFBP 8728 / NCIMB 11950 / KT2440) OX=160488 GN=mcpA PE=1 SV=1	913.0218307	1393.25417	2167.436312	2130.964323
B7VB77;Q02KU3;Q9I2U2;A6V720;A4XTZ4;Q4K9J5;A4VL77;B1J691;C3JYK1;Q1ICA9;Q3K9W8;Q48KZ1;Q4ZVM8;Q87YR5	17	12	122.3122	0.093407006	0.253466088	1.329875083	0.394240311	Control	Treated	48582.1542	Trigger factor OS=Pseudomonas aeruginosa (strain LESB58) OX=557722 GN=tig PE=3 SV=1	3175.121913	2780.704829	2387.675173	2090.810677
Q48NT9	6	4	26.0669	0.093900457	0.253466088	1.867782047	0.392580659	Control	Treated	33926.464	Bis(5'-nucleosyl)-tetraphosphatase_ symmetrical OS=Pseudomonas savastanoi pv. phaseolicola (strain 1448A / Race 6) OX=264730 GN=apaH PE=3 SV=1	6786.940319	4595.915476	3188.782248	2905.534706
A6VF35;B7V794;Q02DF1;Q9HT17	2	2	9.7467	0.096948884	0.257610616	1.303546371	0.382608759	Control	Treated	19317.0569	ATP synthase subunit delta OS=Pseudomonas aeruginosa (strain PA7) OX=381754 GN=atpH PE=3 SV=1	1950.753169	2285.010023	1688.759716	1560.655331
A4VKF5;A5W6X9;A6V2W2;B0KF95;Q02PS5;Q1ICS2;Q3KF15;Q48L24;Q4KEZ8;Q4ZVW0;Q88LD9;Q9HZA7;B1J539;Q87YI2	2	1	8.8876	0.099907173	0.257610616	1.228449798	0.373372422	Control	Treated	33135.5364	Acetyl-coenzyme A carboxylase carboxyl transferase subunit beta OS=Pseudomonas stutzeri (strain A1501) OX=379731 GN=accD PE=3 SV=1	848.3975834	974.0427185	735.1655108	748.3630018
A4VHQ4;A4XZ66;A5VXS1;B0KK90;Q1IFU2;Q88QL2	7	3	42.6344	0.10006887	0.257610616	1.50037285	0.372879525	Control	Treated	23463.661	30S ribosomal protein S4 OS=Pseudomonas stutzeri (strain A1501) OX=379731 GN=rpsD PE=3 SV=1	1932.776295	1517.284602	1075.485412	1223.983614
Q1I5Y9	2	2	10.5464	0.100122256	0.257610616	1.328502522	0.372717055	Control	Treated	20147.9466	Ribosome maturation factor RimM OS=Pseudomonas entomophila (strain L48) OX=384676 GN=rimM PE=3 SV=1	1910.94458	1635.529062	1411.71229	1257.814929
Q9KWV3;Q849R1	4	2	14.9773	0.100305039	0.257610616	1.999999848	0.372161786	Treated	Control	52946.8487	Toluene efflux pump outer membrane protein TtgF OS=Pseudomonas putida (strain DOT-T1E) OX=1196325 GN=ttgF PE=2 SV=2	715.8075258	1170.842102	1944.284896	1829.014074
P72151;P21184	15	10	134.3029	0.10171755	0.257830186	1.740133376	0.367922162	Control	Treated	49242.2526	B-type flagellin OS=Pseudomonas aeruginosa (strain ATCC 15692 / DSM 22644 / CIP 104116 / JCM 14847 / LMG 12228 / 1C / PRS 101 / PAO1) OX=208964 GN=fliC PE=1 SV=2	8037.264571	5577.513438	4050.885469	3773.099864
Q9HTZ7;B7V3T9;Q02EH2;A6VDW7	5	5	20.9555	0.102339863	0.257830186	1.160204469	0.366082713	Control	Treated	56188.3315	Phosphoenolpyruvate carboxykinase (ATP) OS=Pseudomonas aeruginosa (strain ATCC 15692 / DSM 22644 / CIP 104116 / JCM 14847 / LMG 12228 / 1C / PRS 101 / PAO1) OX=208964 GN=pckA PE=3 SV=1	918.5261318	881.9477577	812.9643646	738.8947583
Q02PL5;A6V325;B7UWL8;Q9HZF8	4	3	15.4344	0.105760545	0.261593381	1.243896157	0.356270172	Control	Treated	36158.5507	Dihydroorotate dehydrogenase (quinone) OS=Pseudomonas aeruginosa (strain UCBPP-PA14) OX=208963 GN=pyrD PE=3 SV=1	3997.676	3443.655326	3039.263334	2943.013632
Q8XUZ9	15	4	84.1414	0.105811361	0.261593381	1.649282402	0.356128098	Control	Treated	155818.2998	DNA-directed RNA polymerase subunit beta' OS=Ralstonia solanacearum (strain GMI1000) OX=267608 GN=rpoC PE=3 SV=1	3359.337175	4653.552238	2570.634786	2287.77479
Q9HZJ3;A6V383;Q02PH7	4	2	20.9099	0.107876612	0.262367383	1.875562662	0.350442023	Control	Treated	41928.2389	3-ketoacyl-CoA thiolase OS=Pseudomonas aeruginosa (strain ATCC 15692 / DSM 22644 / CIP 104116 / JCM 14847 / LMG 12228 / 1C / PRS 101 / PAO1) OX=208964 GN=fadA PE=3 SV=1	5265.594643	3416.607815	2354.239841	2274.879001
Q06578;Q06579	1	1	6.3141	0.10810807	0.262367383	1.36715926	0.349815306	Control	Treated	10040.3009	Pyocin-S1 immunity protein OS=Pseudomonas aeruginosa OX=287 GN=imm1 PE=1 SV=1	1831.245133	1479.870794	1245.347822	1176.546995
Q9I291	5	5	31.4823	0.111290464	0.265224954	1.522921777	0.341405653	Control	Treated	31635.3407	UTP--glucose-1-phosphate uridylyltransferase OS=Pseudomonas aeruginosa (strain ATCC 15692 / DSM 22644 / CIP 104116 / JCM 14847 / LMG 12228 / 1C / PRS 101 / PAO1) OX=208964 GN=galU PE=3 SV=1	2366.011943	1800.379837	1455.116282	1280.672149
Q9HXJ8;A6V0W4;B7UWJ2;Q02RV3;A4VNW7	5	5	23.3332	0.111290766	0.265224954	2.691229692	0.341404872	Control	Treated	55005.996	GTPase Der OS=Pseudomonas aeruginosa (strain ATCC 15692 / DSM 22644 / CIP 104116 / JCM 14847 / LMG 12228 / 1C / PRS 101 / PAO1) OX=208964 GN=der PE=3 SV=1	3638.151654	1843.159876	1037.3952	999.336018
B7V667;O52759;Q02T56;A6UZL2;C3K2V2;Q3K611;B1JAI8;Q48D60;Q4ZMR7;Q889U7;Q8XV37	10	6	85.3712	0.115016084	0.269284469	1.392364568	0.332028218	Control	Treated	23505.7112	30S ribosomal protein S4 OS=Pseudomonas aeruginosa (strain LESB58) OX=557722 GN=rpsD PE=3 SV=1	3180.589225	2550.133177	2161.211859	1954.608476
Q4ZWQ8;Q3KH92	4	1	21.8918	0.115030106	0.269284469	1.150169237	0.331993832	Control	Treated	45852.7733	Enolase 1 OS=Pseudomonas syringae pv. syringae (strain B728a) OX=205918 GN=eno1 PE=3 SV=1	3148.627889	3207.643474	2905.943951	2620.435262
P47204;Q59692	7	5	36.5616	0.117185157	0.271918884	1.233951467	0.326787127	Control	Treated	41332.1292	Cell division protein FtsZ OS=Pseudomonas aeruginosa (strain ATCC 15692 / DSM 22644 / CIP 104116 / JCM 14847 / LMG 12228 / 1C / PRS 101 / PAO1) OX=208964 GN=ftsZ PE=1 SV=2	583.1444543	657.1349269	528.4673164	476.6608542
Q48CT6;Q4ZMC4	3	2	12.8216	0.118211296	0.271918884	3.20091527	0.324361179	Control	Treated	33812.1153	Coenzyme PQQ synthesis protein B OS=Pseudomonas savastanoi pv. phaseolicola (strain 1448A / Race 6) OX=264730 GN=pqqB PE=3 SV=1	3093.086078	1378.046389	749.9809118	646.8484604
B3PIA0	6	2	32.5739	0.126192905	0.283731304	1.616224519	0.306582609	Treated	Control	76542.9378	Polyribonucleotide nucleotidyltransferase OS=Cellvibrio japonicus (strain Ueda107) OX=498211 GN=pnp PE=3 SV=1	1660.549793	1521.287965	2118.879988	3023.684212
A4XZ96	27	1	172.6756	0.126496761	0.283731304	1.794435495	0.305941778	Control	Treated	155366.6488	DNA-directed RNA polymerase subunit beta' OS=Pseudomonas mendocina (strain ymp) OX=399739 GN=rpoC PE=3 SV=1	303.4627621	196.2007236	133.887452	144.5641765
Q3K9D9;Q4KFC3;A4XSM9;P28790;Q48GW4;Q4ZRA1;Q87ZB3;A4VKA4	4	1	21.7268	0.126599917	0.283731304	1.48800681	0.305724789	Control	Treated	41908.1913	3-ketoacyl-CoA thiolase OS=Pseudomonas fluorescens (strain Pf0-1) OX=205922 GN=fadA PE=3 SV=1	817.1297585	605.8356482	492.2509737	464.0386056
Q9I0J7	10	6	58.0577	0.127636823	0.283731304	1.791700359	0.303559544	Control	Treated	49135.0901	NADH-quinone oxidoreductase subunit F OS=Pseudomonas aeruginosa (strain ATCC 15692 / DSM 22644 / CIP 104116 / JCM 14847 / LMG 12228 / 1C / PRS 101 / PAO1) OX=208964 GN=nuoF PE=3 SV=1	7342.129434	4719.965411	3422.295696	3309.909709
A5W9A1;Q88DU4;B0KIS3;B1J256;Q1IF57	7	3	33.3704	0.129160161	0.284047908	1.961749834	0.30043004	Control	Treated	28470.6723	4-hydroxy-tetrahydrodipicolinate reductase OS=Pseudomonas putida (strain ATCC 700007 / DSM 6899 / BCRC 17059 / F1) OX=351746 GN=dapB PE=3 SV=1	3489.987887	2093.66706	1448.984698	1397.277783
A6UZH4;P09591;Q02T82;Q48D34;Q4ZMP2;P33167;P33169;Q889X3;Q8XGZ0	19	10	240.624	0.129926798	0.284047908	1.188204179	0.298877791	Control	Treated	43711.9017	Elongation factor Tu OS=Pseudomonas aeruginosa (strain PA7) OX=381754 GN=tuf1 PE=3 SV=2	35879.18118	34005.29107	31298.9861	27516.2188
A4VQE0	3	1	19.3459	0.133230324	0.285649453	2.058264329	0.292357045	Control	Treated	13495.2318	Putative pterin-4-alpha-carbinolamine dehydratase OS=Pseudomonas stutzeri (strain A1501) OX=379731 GN=PST_3563 PE=3 SV=1	1401.270156	828.9662126	486.136559	597.4154112
Q8XU39	4	4	17.8688	0.134148653	0.285649453	1.7201488	0.290591395	Control	Treated	34958.485	Phenylalanine-4-hydroxylase OS=Ralstonia solanacearum (strain GMI1000) OX=267608 GN=phhA PE=3 SV=1	4609.774553	3043.223119	2333.723308	2115.30905
B7UWK9;Q02QW0;Q9HYD5;A6V1V5	5	4	26.2797	0.135101835	0.285649453	1.315762762	0.288779699	Control	Treated	63018.7052	NAD-dependent malic enzyme OS=Pseudomonas aeruginosa (strain LESB58) OX=557722 GN=maeA PE=3 SV=1	1200.142886	971.406445	798.5950688	851.8159274
B3PF33	17	11	103.7566	0.135309408	0.285649453	1.518632347	0.288387965	Control	Treated	68164.9787	Chaperone protein DnaK OS=Cellvibrio japonicus (strain Ueda107) OX=498211 GN=dnaK PE=3 SV=1	4754.397039	3411.305403	2687.055033	2689.955708
B7UXT0;Q02IH8;Q9I4W0;A6V9K1	3	1	14.045	0.137068854	0.285649453	1.800905443	0.285107002	Control	Treated	27001.9447	Phosphoribosylaminoimidazole-succinocarboxamide synthase OS=Pseudomonas aeruginosa (strain LESB58) OX=557722 GN=purC PE=3 SV=1	3257.243751	2052.684454	1429.581056	1518.895904
Q02UU0	14	12	124.767	0.139335733	0.285649453	1.274574377	0.280981342	Treated	Control	20655.4573	Alkyl hydroperoxide reductase C OS=Pseudomonas aeruginosa (strain UCBPP-PA14) OX=208963 GN=ahpC PE=1 SV=1	11485.74567	9735.510265	12713.05154	14335.01751
A4VNB4	5	2	23.0606	0.139636487	0.285649453	1.162031741	0.280442354	Control	Treated	63661.6439	Proline--tRNA ligase OS=Pseudomonas stutzeri (strain A1501) OX=379731 GN=proS PE=3 SV=1	2357.580084	2162.969876	2034.350458	1855.861661
A4VR98	3	1	13.6271	0.139724426	0.285649453	2.019652526	0.280285121	Control	Treated	36029.121	Isopentenyl-diphosphate delta-isomerase OS=Pseudomonas stutzeri (strain A1501) OX=379731 GN=fni PE=3 SV=1	3357.280925	2081.953814	1131.556893	1561.59684
Q88EH6;Q48G09;Q885K7;Q4ZQG8	12	5	76.6152	0.140377829	0.285649453	1.848461434	0.279121996	Control	Treated	72252.9582	Acetyl-coenzyme A synthetase 1 OS=Pseudomonas putida (strain ATCC 47054 / DSM 6125 / CFBP 8728 / NCIMB 11950 / KT2440) OX=160488 GN=acsA1 PE=3 SV=1	4131.94214	2535.38039	1856.619869	1750.338008
Q8XV79	4	4	16.7625	0.142827772	0.288416162	1.750492829	0.274840069	Control	Treated	47380.6488	Histidinol dehydrogenase OS=Ralstonia solanacearum (strain GMI1000) OX=267608 GN=hisD PE=3 SV=1	2787.807104	1782.746412	1248.677527	1362.332036
A6UZJ4;Q02T74;Q9HWE1;Q4K539;A4VHN6;A4XZ84;A5VXQ3;Q1IFW0;Q3K5Z4;Q88QM9;Q48D42;Q4ZMQ0;Q889W5	5	5	43.6231	0.144709477	0.289666242	1.3885198	0.271633832	Treated	Control	25838.1049	30S ribosomal protein S3 OS=Pseudomonas aeruginosa (strain PA7) OX=381754 GN=rpsC PE=3 SV=1	4028.626998	3185.26855	4607.797393	5408.839411
Q48C78;Q87UG1	1	1	4.1863	0.146165276	0.289666242	1.834571099	0.2692009	Control	Treated	23742.9139	Imidazole glycerol phosphate synthase subunit HisH OS=Pseudomonas savastanoi pv. phaseolicola (strain 1448A / Race 6) OX=264730 GN=hisH PE=3 SV=1	2441.390673	1506.370813	1145.900926	1005.970696
Q9I587	5	4	26.4328	0.147399694	0.289666242	1.977023314	0.267169648	Control	Treated	49350.1423	Fumarate hydratase class II 1 OS=Pseudomonas aeruginosa (strain ATCC 15692 / DSM 22644 / CIP 104116 / JCM 14847 / LMG 12228 / 1C / PRS 101 / PAO1) OX=208964 GN=fumC1 PE=3 SV=1	2830.779132	1625.008862	1160.387055	1093.399212
Q88LW9;A5W976;B0KHW6;B1J2C0;Q88DW7	4	1	17.6886	0.147826885	0.289666242	1.380905153	0.266473358	Control	Treated	61612.0812	Glucose-6-phosphate isomerase 1 OS=Pseudomonas putida (strain ATCC 47054 / DSM 6125 / CFBP 8728 / NCIMB 11950 / KT2440) OX=160488 GN=pgi1 PE=3 SV=1	6409.960866	5057.341761	3857.510786	4446.68201
Q9X2T1	6	5	69.0033	0.150540931	0.292815403	1.305317964	0.262127731	Control	Treated	12040.7368	Thioredoxin OS=Pseudomonas aeruginosa (strain ATCC 15692 / DSM 22644 / CIP 104116 / JCM 14847 / LMG 12228 / 1C / PRS 101 / PAO1) OX=208964 GN=trxA PE=3 SV=1	15841.25169	12853.65857	10460.16296	11522.91782
B1JC07	3	2	12.1512	0.156998433	0.293866796	1.382572847	0.252302925	Control	Treated	32707.0826	Cell division protein ZipA OS=Pseudomonas putida (strain W619) OX=390235 GN=zipA PE=3 SV=1	1972.69665	1604.894603	1160.305365	1427.327729
Q9I3I0;B7UVI9;Q02K16;A4XVN5;Q48KQ5;Q4ZVE9;Q87YZ4	3	2	26.2562	0.157069044	0.293866796	1.98139058	0.252199303	Control	Treated	11876.8047	Nucleoid-associated protein PA1533 OS=Pseudomonas aeruginosa (strain ATCC 15692 / DSM 22644 / CIP 104116 / JCM 14847 / LMG 12228 / 1C / PRS 101 / PAO1) OX=208964 GN=PA1533 PE=3 SV=1	2195.951819	1252.546109	941.8786809	798.5646034
Q9I5Y4;A6UZ15;B7V4D9;Q02TL3;B1J302;C3K3F1;Q1I3Y0;Q3K5F2;Q4K4J1;Q88AK3	9	8	54.2063	0.15716042	0.293866796	2.408341639	0.252065326	Control	Treated	40575.7485	Phosphoglycerate kinase OS=Pseudomonas aeruginosa (strain ATCC 15692 / DSM 22644 / CIP 104116 / JCM 14847 / LMG 12228 / 1C / PRS 101 / PAO1) OX=208964 GN=pgk PE=3 SV=1	1026.737047	2106.484021	593.0454939	707.9414664
A6UZI8;B7V644;Q02T80;Q9HWD5;A4VHN0;Q48D36	3	3	28.3706	0.158104669	0.293866796	1.263570427	0.250688607	Treated	Control	22705.7561	50S ribosomal protein L3 OS=Pseudomonas aeruginosa (strain PA7) OX=381754 GN=rplC PE=3 SV=1	3198.850792	2588.836436	3743.585849	3569.564574
A4XYF5	3	1	13.7716	0.158533794	0.293866796	1.753988594	0.250067576	Control	Treated	40621.2687	Chaperone protein DnaJ OS=Pseudomonas mendocina (strain ymp) OX=399739 GN=dnaJ PE=3 SV=1	414.7513747	669.4754104	321.1484376	297.0008415
P00948	1	1	4.8375	0.15888955	0.293866796	2.299512768	0.249554901	Control	Treated	11229.8162	Muconolactone Delta-isomerase OS=Pseudomonas putida OX=303 GN=catC PE=1 SV=3	4029.567721	1999.065764	1343.843486	1277.856889
Q48EG4	4	1	20.6268	0.159914564	0.293866796	1.569835957	0.248088698	Control	Treated	33340.9968	UDP-3-O-acyl-N-acetylglucosamine deacetylase OS=Pseudomonas savastanoi pv. phaseolicola (strain 1448A / Race 6) OX=264730 GN=lpxC PE=3 SV=1	691.205224	466.0314946	369.1175348	368.0529407
A6UYU5;O05137;Q3K5N4	15	2	89.6517	0.15999345	0.293866796	1.349615369	0.247976525	Treated	Control	78696.1291	Malate synthase G OS=Pseudomonas aeruginosa (strain PA7) OX=381754 GN=glcB PE=3 SV=1	707.8779416	939.4147152	1112.388639	1110.822847
Q9HXU0;A6V187;B7V0Z5;Q02RH2	6	6	30.9854	0.16208551	0.293866796	1.397693868	0.245035909	Treated	Control	57329.1511	Lysine--tRNA ligase OS=Pseudomonas aeruginosa (strain ATCC 15692 / DSM 22644 / CIP 104116 / JCM 14847 / LMG 12228 / 1C / PRS 101 / PAO1) OX=208964 GN=lysS PE=3 SV=1	1540.244973	1121.961683	1900.274544	1820.675376
P55222	2	2	9.4055	0.162199254	0.293866796	1.522140238	0.244877897	Control	Treated	24510.2017	cAMP-activated global transcriptional regulator Vfr OS=Pseudomonas aeruginosa (strain ATCC 15692 / DSM 22644 / CIP 104116 / JCM 14847 / LMG 12228 / 1C / PRS 101 / PAO1) OX=208964 GN=vfr PE=1 SV=1	1146.045018	801.7117134	604.5650555	675.0520801
Q1I610	3	1	15.0957	0.163872436	0.293866796	2.699148447	0.242575359	Treated	Control	94170.9621	Glycerol-3-phosphate acyltransferase OS=Pseudomonas entomophila (strain L48) OX=384676 GN=plsB PE=3 SV=1	181.1462288	509.038272	980.5948004	882.3156232
Q48LT4;Q4ZPK9;A4XS57;A5VZJ1;A6V1U5;B0KUD5;B1J1A3;B7UWK0;C3K710;Q02QW9;Q3KH11;Q87XN2;Q88NV4;Q9HYC9	2	2	10.1684	0.165995917	0.293866796	1.446985584	0.239710806	Treated	Control	21533.3035	dCTP deaminase OS=Pseudomonas savastanoi pv. phaseolicola (strain 1448A / Race 6) OX=264730 GN=dcd PE=3 SV=1	4514.453064	3154.231489	5444.538183	5651.93781
A4VNX8	5	1	21.0509	0.166451115	0.293866796	2.588929394	0.239104964	Treated	Control	66815.9495	Chaperone protein HscA homolog OS=Pseudomonas stutzeri (strain A1501) OX=379731 GN=hscA PE=3 SV=1	143.7927823	388.5383595	730.2944121	647.8733283
P11221	7	5	54.3708	0.166633973	0.293866796	2.555271168	0.238862396	Control	Treated	8891.9184	Major outer membrane lipoprotein OS=Pseudomonas aeruginosa (strain ATCC 15692 / DSM 22644 / CIP 104116 / JCM 14847 / LMG 12228 / 1C / PRS 101 / PAO1) OX=208964 GN=oprI PE=3 SV=1	34456.92909	15417.97293	10060.25532	9458.182738
A6VCJ8;B7V1F3;Q02FT1;Q9HV58	2	2	20.5303	0.168640012	0.295434974	1.411254754	0.236231204	Treated	Control	10115.6383	30S ribosomal protein S15 OS=Pseudomonas aeruginosa (strain PA7) OX=381754 GN=rpsO PE=3 SV=1	2486.812565	1864.22864	2817.018751	3323.408835
C3K275	13	3	88.4467	0.173326693	0.301647752	1.178225748	0.23029036	Treated	Control	68314.492	Chaperone protein DnaK OS=Pseudomonas fluorescens (strain SBW25) OX=216595 GN=dnaK PE=3 SV=1	2121.189939	2475.274556	2648.346246	2767.326573
Q9HTL0	1	1	13.7972	0.176292426	0.303320552	12.86876523	0.22667334	Treated	Control	9695.1858	DNA-binding protein HU-alpha OS=Pseudomonas aeruginosa (strain ATCC 15692 / DSM 22644 / CIP 104116 / JCM 14847 / LMG 12228 / 1C / PRS 101 / PAO1) OX=208964 GN=hupA PE=3 SV=1	8.522345653	307.6095865	2053.704129	2014.523488
A6UZJ1;B7V647;Q02T77;Q9HWD8;A4VHN3;A4XZ87;C3K2X3;Q1IFW3;Q3K5Z1;Q48D39;Q4K536;Q4ZMP7;Q889W8;A5VXQ0;B1JDW1;Q88QN2	7	3	55.6981	0.177137225	0.303320552	1.596727404	0.225662383	Control	Treated	29693.1737	50S ribosomal protein L2 OS=Pseudomonas aeruginosa (strain PA7) OX=381754 GN=rplB PE=3 SV=1	10000.91813	6479.443874	5129.859151	5191.478081
G3XDA3	5	2	26.5778	0.179579095	0.303320552	1.118848946	0.22278708	Control	Treated	61744.4903	Methyl-accepting chemotaxis protein CtpH OS=Pseudomonas aeruginosa (strain ATCC 15692 / DSM 22644 / CIP 104116 / JCM 14847 / LMG 12228 / 1C / PRS 101 / PAO1) OX=208964 GN=ctpH PE=1 SV=1	538.0814602	494.0076949	477.3334704	445.1227364
Q9HWG9	7	6	46.48	0.183397683	0.303320552	1.649094587	0.218425572	Control	Treated	43758.6831	5-methylphenazine-1-carboxylate 1-monooxygenase OS=Pseudomonas aeruginosa (strain ATCC 15692 / DSM 22644 / CIP 104116 / JCM 14847 / LMG 12228 / 1C / PRS 101 / PAO1) OX=208964 GN=phzS PE=1 SV=1	2765.985482	1748.264546	1455.348746	1282.062475
Q59638	24	21	156.0052	0.183401645	0.303320552	1.581219914	0.218421128	Treated	Control	56823.2488	Dihydrolipoyllysine-residue acetyltransferase component of pyruvate dehydrogenase complex OS=Pseudomonas aeruginosa (strain ATCC 15692 / DSM 22644 / CIP 104116 / JCM 14847 / LMG 12228 / 1C / PRS 101 / PAO1) OX=208964 GN=aceF PE=2 SV=2	10182.65606	6309.279525	13569.80621	12507.57076
P20162	3	2	12.9888	0.183877438	0.303320552	1.70197867	0.217888874	Treated	Control	22222.747	Lipopolysaccharide export system ATP-binding protein LptB (Fragment) OS=Pseudomonas putida OX=303 GN=lptB PE=3 SV=1	721.339312	1272.275197	1755.48442	1637.604952
Q9HWX4	8	5	57.3663	0.184338289	0.303320552	1.080552136	0.217375641	Control	Treated	39780.5299	3_4-dihydroxy-2-butanone 4-phosphate synthase OS=Pseudomonas aeruginosa (strain ATCC 15692 / DSM 22644 / CIP 104116 / JCM 14847 / LMG 12228 / 1C / PRS 101 / PAO1) OX=208964 GN=ribB PE=3 SV=1	3407.026248	3506.976816	3315.584831	3082.998663
A6VBA5;B7UZL0;Q02H08;Q9HVY3;A4XQQ4;B0KFU7;Q1I597;A4XWX9;C3K6E2;Q3K724;Q48EE1;Q4K6H3;Q4ZNX3;Q87WW8	6	4	39.4899	0.184566811	0.303320552	1.724445048	0.217121981	Treated	Control	14624.8436	30S ribosomal protein S9 OS=Pseudomonas aeruginosa (strain PA7) OX=381754 GN=rpsI PE=3 SV=1	7207.970076	4015.669249	10001.6212	9352.928055
A4VL58;A4XU29;A5W6M3;B0KG76;B1J593;B7VBB0;C3K116;Q02KR0;Q1ICM7;Q3KFE4;Q48JZ6;Q4KFJ6;Q4ZUP0;Q883Q9;Q88L54;Q9I2X0	1	1	4.5218	0.184607561	0.303320552	1.598356126	0.217076807	Control	Treated	31167.3041	Putative phosphoenolpyruvate synthase regulatory protein OS=Pseudomonas stutzeri (strain A1501) OX=379731 GN=PST_2038 PE=3 SV=1	1981.924361	1779.42423	895.5783154	1457.682345
A0A0H2ZJC1	4	4	25.4664	0.186694973	0.304559293	1.232876842	0.214786026	Control	Treated	11198.0631	Transcriptional regulator SutA OS=Pseudomonas aeruginosa (strain UCBPP-PA14) OX=208963 GN=sutA PE=1 SV=1	3375.361397	2774.607289	2579.264198	2409.043213
Q9L5D6;P07662	4	2	16.6393	0.188518442	0.304559293	2.224074705	0.212821586	Control	Treated	79779.3117	Glutaryl-7-aminocephalosporanic-acid acylase OS=Brevundimonas diminuta OX=293 PE=1 SV=1	4961.935736	2460.442908	1920.088391	1417.199977
Q9I407;O68897	7	7	56.5642	0.189351601	0.304559293	1.381103106	0.211935154	Control	Treated	38644.3607	Glutaminase-asparaginase OS=Pseudomonas aeruginosa (strain ATCC 15692 / DSM 22644 / CIP 104116 / JCM 14847 / LMG 12228 / 1C / PRS 101 / PAO1) OX=208964 GN=ansB PE=1 SV=1	5959.835866	4354.086976	3823.631109	3644.256552
Q02T86;A6UZI2;Q9HWC9	44	9	339.6001	0.190219588	0.304559293	1.724444194	0.211018981	Control	Treated	155068.0447	DNA-directed RNA polymerase subunit beta' OS=Pseudomonas aeruginosa (strain UCBPP-PA14) OX=208963 GN=rpoC PE=3 SV=1	7908.334073	4711.091612	3819.053243	3498.913745
P13981	22	10	232.4969	0.195200504	0.304559293	1.636056176	0.20590153	Control	Treated	46835.298	Arginine deiminase OS=Pseudomonas aeruginosa (strain ATCC 15692 / DSM 22644 / CIP 104116 / JCM 14847 / LMG 12228 / 1C / PRS 101 / PAO1) OX=208964 GN=arcA PE=1 SV=2	18605.07556	11501.8766	9450.406058	8951.744548
B7V1F2;A6VCJ6;Q02FT2;Q9HV59;A5W983;B0KHX3;B1J2B3;O87792;Q1IF39;Q88DW0;A4VPN6;Q3KI80;Q4KIF2;A4XYD6;C3K255;Q48E81;Q4ZNR6;Q87WQ8;Q8XXP6	18	15	107.4266	0.196062024	0.304559293	2.237738103	0.205039862	Control	Treated	75681.5485	Polyribonucleotide nucleotidyltransferase OS=Pseudomonas aeruginosa (strain LESB58) OX=557722 GN=pnp PE=3 SV=1	7309.365747	3398.711254	2318.331724	2466.891795
P08308	23	7	284.7636	0.197778417	0.304559293	2.013911886	0.203343118	Control	Treated	38279.7007	Ornithine carbamoyltransferase_ catabolic OS=Pseudomonas aeruginosa (strain ATCC 15692 / DSM 22644 / CIP 104116 / JCM 14847 / LMG 12228 / 1C / PRS 101 / PAO1) OX=208964 GN=arcB PE=1 SV=3	68546.88397	34902.69417	26591.42502	24776.05481
Q02DF5;A6VF31;B7V790;Q9HT21	5	5	37.8341	0.198532839	0.304559293	2.278680566	0.202605611	Control	Treated	14782.9749	ATP synthase epsilon chain OS=Pseudomonas aeruginosa (strain UCBPP-PA14) OX=208963 GN=atpC PE=3 SV=1	5840.256585	2656.529998	1915.854992	1812.963655
A6VBV0;B7V0A6;Q02GB4;Q9HVM1	1	1	6.4539	0.198643102	0.304559293	4.591304735	0.20249824	Treated	Control	9859.5802	30S ribosomal protein S20 OS=Pseudomonas aeruginosa (strain PA7) OX=381754 GN=rpsT PE=3 SV=1	340.7930226	45.31927019	716.8444095	1055.914788
Q02K94	6	3	33.6024	0.199080611	0.304559293	1.537473003	0.202073248	Control	Treated	43277.8107	3-oxoacyl-[acyl-carrier-protein] synthase 1 OS=Pseudomonas aeruginosa (strain UCBPP-PA14) OX=208963 GN=fabB PE=1 SV=1	2948.259638	1931.581273	1658.504411	1515.431587
Q88P53	14	1	170.9447	0.2000191	0.304559293	1.502709901	0.201167213	Control	Treated	38139.2675	Ornithine carbamoyltransferase_ catabolic OS=Pseudomonas putida (strain ATCC 47054 / DSM 6125 / CFBP 8728 / NCIMB 11950 / KT2440) OX=160488 GN=arcB PE=3 SV=3	1171.074779	786.5275599	686.8261731	615.8885673
Q4K530;Q88QN8	16	3	143.8898	0.200675449	0.304559293	1.729517496	0.200538062	Control	Treated	79026.7559	Elongation factor G OS=Pseudomonas fluorescens (strain ATCC BAA-477 / NRRL B-23932 / Pf-5) OX=220664 GN=fusA PE=3 SV=1	2358.359799	1369.71831	1088.543726	1067.015913
A6UZK6;B7V662;Q02T62;Q9HWF3	1	1	7.6061	0.201458736	0.304559293	1.37586608	0.199792033	Treated	Control	6534.6618	50S ribosomal protein L30 OS=Pseudomonas aeruginosa (strain PA7) OX=381754 GN=rpmD PE=3 SV=1	788.616935	1089.704149	1381.023378	1203.294889
Q51404	1	1	3.3925	0.201479876	0.304559293	1.313210297	0.19977197	Treated	Control	48809.9153	Fumarate hydratase class II 2 OS=Pseudomonas aeruginosa (strain ATCC 15692 / DSM 22644 / CIP 104116 / JCM 14847 / LMG 12228 / 1C / PRS 101 / PAO1) OX=208964 GN=fumC2 PE=3 SV=1	1015.130213	1346.61287	1473.230486	1628.234851
Q9I2U0;A6V718;B7VB75;Q02KU5;A4XTZ6;A5W634;B0KJG7;B1J693;Q3K9X0;Q88KI9;C3JYJ9;Q48KY9;Q4ZVM6;Q87YR7;Q8XYP6	9	5	52.0731	0.202876131	0.304927445	1.703486994	0.198455169	Control	Treated	47391.0421	ATP-dependent Clp protease ATP-binding subunit ClpX OS=Pseudomonas aeruginosa (strain ATCC 15692 / DSM 22644 / CIP 104116 / JCM 14847 / LMG 12228 / 1C / PRS 101 / PAO1) OX=208964 GN=clpX PE=3 SV=1	2136.59222	1256.741075	1024.637377	967.3551104
B7V419;Q9I685;Q02TY0;C3K3G6	15	5	112.7752	0.204055336	0.304967049	2.039710091	0.197355652	Control	Treated	51856.2652	Adenosylhomocysteinase OS=Pseudomonas aeruginosa (strain LESB58) OX=557722 GN=ahcY PE=3 SV=1	5284.549216	2624.534466	1999.319947	1878.232906
A6UZ09;B7V4D3;Q02TL9;Q9I5Z0;Q3K5E8	10	7	74.6799	0.206260214	0.305691061	3.040045406	0.195330047	Control	Treated	43051.6371	S-adenosylmethionine synthase OS=Pseudomonas aeruginosa (strain PA7) OX=381754 GN=metK PE=3 SV=1	16488.48922	5726.754889	3812.408058	3495.128885
Q9HVZ0;A6VB98;B7UZK3;Q02H15;A5W8R3;B0KFT9;B1J1X7;C3KBY0;Q1I5A5;Q3K731;Q4ZNX7	4	4	23.7598	0.209914	0.305691061	12.52623421	0.192057663	Control	Treated	21584.4694	Phosphoheptose isomerase OS=Pseudomonas aeruginosa (strain ATCC 15692 / DSM 22644 / CIP 104116 / JCM 14847 / LMG 12228 / 1C / PRS 101 / PAO1) OX=208964 GN=gmhA PE=1 SV=1	14956.8547	1645.116547	622.6940381	702.6820459
Q9HVC5	8	5	49.6423	0.210969151	0.305691061	1.476953658	0.191131663	Control	Treated	34268.4653	Ribose-phosphate pyrophosphokinase OS=Pseudomonas aeruginosa (strain ATCC 15692 / DSM 22644 / CIP 104116 / JCM 14847 / LMG 12228 / 1C / PRS 101 / PAO1) OX=208964 GN=prs PE=3 SV=1	2476.400851	1651.765153	1367.353751	1427.700774
B7V5R4;Q9HTJ1;Q02DY9;A6VEI4	17	12	79.8257	0.211401818	0.305691061	1.18007419	0.190754366	Control	Treated	53560.6848	Betaine aldehyde dehydrogenase OS=Pseudomonas aeruginosa (strain LESB58) OX=557722 GN=betB PE=3 SV=1	2001.735824	1728.395893	1664.264586	1496.665252
B7UXJ9;Q02RS2;Q9HXM6;Q1I5K9	5	2	25.0646	0.212028307	0.305691061	1.630030368	0.190210513	Control	Treated	58301.8438	GMP synthase [glutamine-hydrolyzing] OS=Pseudomonas aeruginosa (strain LESB58) OX=557722 GN=guaA PE=3 SV=1	2616.887008	1608.161934	1395.85436	1196.151915
Q88P52	8	1	58.8423	0.213459703	0.305691061	1.211925808	0.188978743	Control	Treated	46804.3457	Arginine deiminase OS=Pseudomonas putida (strain ATCC 47054 / DSM 6125 / CFBP 8728 / NCIMB 11950 / KT2440) OX=160488 GN=arcA PE=3 SV=1	403.5908086	490.7679894	382.505533	355.4594418
Q48PB5;A5WA09;B0KM00;B1J2Y8;Q4ZZ92	7	2	38.6131	0.214323821	0.305691061	1.350024173	0.188242337	Control	Treated	51835.2594	Adenosylhomocysteinase OS=Pseudomonas savastanoi pv. phaseolicola (strain 1448A / Race 6) OX=264730 GN=ahcY PE=3 SV=1	2507.89883	1863.942505	1513.279913	1725.063091
G3XD94	14	11	84.9213	0.214696171	0.305691061	1.133927444	0.187926671	Control	Treated	48440.698	UDP-N-acetyl-D-glucosamine 6-dehydrogenase OS=Pseudomonas aeruginosa (strain ATCC 15692 / DSM 22644 / CIP 104116 / JCM 14847 / LMG 12228 / 1C / PRS 101 / PAO1) OX=208964 GN=wbpA PE=1 SV=1	3201.465273	3588.489918	2874.738861	3113.25907
B7UZU5;P57112;Q02PF5;A6V3A6;Q48KI8	7	2	35.9165	0.215910759	0.305691061	1.308073973	0.186903833	Control	Treated	51389.1498	Soluble pyridine nucleotide transhydrogenase OS=Pseudomonas aeruginosa (strain LESB58) OX=557722 GN=sthA PE=3 SV=1	1920.351577	1462.739708	1361.156482	1225.158477
Q9I4W3;A4VN86;A4XSW1	8	3	50.1343	0.216095696	0.305691061	1.59666374	0.186749006	Treated	Control	31677.5173	4-hydroxy-tetrahydrodipicolinate synthase OS=Pseudomonas aeruginosa (strain ATCC 15692 / DSM 22644 / CIP 104116 / JCM 14847 / LMG 12228 / 1C / PRS 101 / PAO1) OX=208964 GN=dapA PE=1 SV=1	470.0546956	828.604148	1057.47527	1016.046216
B7V489;Q9I614;A6UYW4;Q02TR2	2	1	9.1512	0.219750134	0.30920715	1.814905358	0.183738051	Treated	Control	23593.2531	ATP-dependent dethiobiotin synthetase BioD OS=Pseudomonas aeruginosa (strain LESB58) OX=557722 GN=bioD PE=3 SV=1	280.689335	595.092369	772.8490132	816.6118938
B3EWN9	7	1	92.7906	0.221317863	0.309765391	1.692259422	0.182474061	Control	Treated	14056.832	Azurin OS=Pseudomonas aeruginosa OX=287 PE=1 SV=1	22033.70553	12656.22115	10498.59955	10000.57819
A6V6X0;B7VB28;Q02KZ2;Q9I2P8	2	2	12.0827	0.223299891	0.30985913	2.126551787	0.180899159	Control	Treated	21364.0793	Fe/S biogenesis protein NfuA OS=Pseudomonas aeruginosa (strain PA7) OX=381754 GN=nfuA PE=3 SV=1	2615.78759	1198.978197	890.4823256	903.391593
B7UX27;A4XWV4;A6V936;Q02IY2;Q9I4H5	2	1	8.8533	0.224373389	0.30985913	11.87461241	0.180056748	Control	Treated	41362.7889	Succinyl-diaminopimelate desuccinylase OS=Pseudomonas aeruginosa (strain LESB58) OX=557722 GN=dapE PE=3 SV=1	3253.605656	346.4115807	148.0401458	155.1290956
B7VBA7;Q02KR3;Q9I2W7;A6V753;C3K0T6;Q4KFJ3;Q9S4U0;A4VL60;A4XU32;A5W6M0;B0KG79;Q1ICM4;Q3KFE1;Q88L51	5	4	32.1138	0.22522623	0.30985913	1.391784486	0.179392712	Control	Treated	17574.9944	Putative 4-hydroxy-4-methyl-2-oxoglutarate aldolase OS=Pseudomonas aeruginosa (strain LESB58) OX=557722 GN=PLES_35571 PE=3 SV=1	4248.050819	3024.959823	2797.301337	2428.371684
Q88E10	5	1	27.791	0.227005067	0.30985913	1.690492268	0.178022337	Control	Treated	68764.5207	Methyl-accepting chemotaxis protein McpS OS=Pseudomonas putida (strain ATCC 47054 / DSM 6125 / CFBP 8728 / NCIMB 11950 / KT2440) OX=160488 GN=mcpS PE=1 SV=1	713.9564939	440.7744583	283.1466754	399.9271097
A6VD32	9	2	53.3697	0.229611387	0.30985913	1.316583573	0.176049542	Control	Treated	29852.8798	NH(3)-dependent NAD(+) synthetase OS=Pseudomonas aeruginosa (strain PA7) OX=381754 GN=nadE PE=3 SV=1	4026.845355	2980.065125	2565.708606	2756.331426
O06837	6	4	23.4899	0.229877766	0.30985913	1.762068184	0.175850218	Control	Treated	53839.4414	Phenylacetaldehyde dehydrogenase OS=Pseudomonas fluorescens OX=294 GN=styD PE=1 SV=1	3525.391343	1954.536219	1699.016663	1410.924037
Q9HV61	2	2	23.9371	0.230178302	0.30985913	1.717533358	0.175625842	Control	Treated	7611.4557	UPF0337 protein PA4738 OS=Pseudomonas aeruginosa (strain ATCC 15692 / DSM 22644 / CIP 104116 / JCM 14847 / LMG 12228 / 1C / PRS 101 / PAO1) OX=208964 GN=PA4738 PE=1 SV=1	20767.79956	11993.44386	8401.373458	10673.21585
A4VPP0	13	6	63.4625	0.230755624	0.30985913	1.597596647	0.175196322	Control	Treated	90631.2696	Translation initiation factor IF-2 OS=Pseudomonas stutzeri (strain A1501) OX=379731 GN=infB PE=3 SV=1	4267.260318	2589.846736	2288.138343	2004.000768
A0A0H2ZH52	5	3	21.4125	0.233858204	0.312026173	1.393525506	0.172921351	Treated	Control	36648.0903	Di/tripeptide transport ATP-binding protein DppF OS=Pseudomonas aeruginosa (strain UCBPP-PA14) OX=208963 GN=dppF PE=1 SV=1	2601.12974	1730.944805	3152.810572	2884.045802
Q48E62;Q4ZNP7;Q9WWG9	14	1	82.08	0.236943531	0.312026173	1.592044841	0.170713315	Control	Treated	68946.1513	Chaperone protein DnaK OS=Pseudomonas savastanoi pv. phaseolicola (strain 1448A / Race 6) OX=264730 GN=dnaK PE=3 SV=1	2576.075455	1536.871186	1314.396885	1269.039544
Q9HWE4;A6UZJ7;B7V653;Q02T71	4	3	31.9513	0.237575667	0.312026173	3.954051745	0.170267434	Treated	Control	10142.8189	30S ribosomal protein S17 OS=Pseudomonas aeruginosa (strain ATCC 15692 / DSM 22644 / CIP 104116 / JCM 14847 / LMG 12228 / 1C / PRS 101 / PAO1) OX=208964 GN=rpsQ PE=3 SV=1	75.81993022	769.7692831	1759.83351	1583.669995
P14165	16	14	107.4347	0.238116414	0.312026173	1.240804821	0.169887742	Control	Treated	48037.1447	Citrate synthase OS=Pseudomonas aeruginosa (strain ATCC 15692 / DSM 22644 / CIP 104116 / JCM 14847 / LMG 12228 / 1C / PRS 101 / PAO1) OX=208964 GN=gltA PE=1 SV=2	7584.614275	5915.357412	5519.266982	5360.745296
A4VHM3	32	7	217.0187	0.238267147	0.312026173	1.685538927	0.169782187	Control	Treated	151427.0984	DNA-directed RNA polymerase subunit beta OS=Pseudomonas stutzeri (strain A1501) OX=379731 GN=rpoB PE=3 SV=1	3626.846558	6420.571011	3142.114693	2818.83786
Q9HZE0	43	33	285.8175	0.24243901	0.312668173	3.122161433	0.166908749	Control	Treated	183266.0405	NAD-specific glutamate dehydrogenase OS=Pseudomonas aeruginosa (strain ATCC 15692 / DSM 22644 / CIP 104116 / JCM 14847 / LMG 12228 / 1C / PRS 101 / PAO1) OX=208964 GN=gdhB PE=1 SV=1	12352.87256	3788.584768	2426.739886	2743.22255
Q02ND1;A6V4E7;Q9I0J9	4	3	25.355	0.243988988	0.312668173	1.929394819	0.165864299	Treated	Control	68551.5513	NADH-quinone oxidoreductase subunit C/D OS=Pseudomonas aeruginosa (strain UCBPP-PA14) OX=208963 GN=nuoC PE=3 SV=1	410.3425884	1043.470428	1392.547055	1412.432246
Q59643	6	4	41.9681	0.244708293	0.312668173	1.62196184	0.165383753	Control	Treated	37037.0835	Delta-aminolevulinic acid dehydratase OS=Pseudomonas aeruginosa (strain ATCC 15692 / DSM 22644 / CIP 104116 / JCM 14847 / LMG 12228 / 1C / PRS 101 / PAO1) OX=208964 GN=hemB PE=1 SV=1	4835.3471	2797.057859	2388.874151	2316.78832
Q3K5W9;Q4K517;Q48NN3;Q4ZMM7;Q889Y8;Q88QQ2;Q9I5Q3	5	3	20.6169	0.245590464	0.312668173	1.883239646	0.164797955	Control	Treated	44296.8311	Tyrosine--tRNA ligase OS=Pseudomonas fluorescens (strain Pf0-1) OX=205922 GN=tyrS PE=3 SV=1	4466.701057	2209.091287	1784.500695	1760.344147
Q9I1M1	5	4	29.6903	0.24626945	0.312668173	1.440827046	0.164349727	Treated	Control	38724.0703	2-oxoisovalerate dehydrogenase subunit beta OS=Pseudomonas aeruginosa (strain ATCC 15692 / DSM 22644 / CIP 104116 / JCM 14847 / LMG 12228 / 1C / PRS 101 / PAO1) OX=208964 GN=bkdA2 PE=3 SV=1	1624.420682	2641.896425	3059.795577	3087.229496
P29363	7	5	43.8605	0.246491055	0.312668173	1.661581543	0.164203931	Control	Treated	52137.4486	Threonine synthase OS=Pseudomonas aeruginosa (strain ATCC 15692 / DSM 22644 / CIP 104116 / JCM 14847 / LMG 12228 / 1C / PRS 101 / PAO1) OX=208964 GN=thrC PE=3 SV=3	6228.241878	3502.831968	2971.361841	2885.151122
A4XZ97	29	4	206.6496	0.249017229	0.312668173	1.176566619	0.162558935	Treated	Control	151265.5741	DNA-directed RNA polymerase subunit beta OS=Pseudomonas mendocina (strain ymp) OX=399739 GN=rpoB PE=3 SV=1	2106.840729	2515.617397	2860.128776	2578.501153
P72161	3	1	12.7028	0.249132913	0.312668173	23.69408863	0.162484345	Control	Treated	34103.4872	D-alanyl-D-alanine endopeptidase OS=Pseudomonas aeruginosa (strain ATCC 15692 / DSM 22644 / CIP 104116 / JCM 14847 / LMG 12228 / 1C / PRS 101 / PAO1) OX=208964 GN=pbpG PE=3 SV=2	2386.977276	128.9791568	59.28688006	46.89810438
Q9HVN5;Q9I742	25	14	158.7836	0.249395092	0.312668173	1.340755537	0.162315536	Control	Treated	95119.851	Chaperone protein ClpB OS=Pseudomonas aeruginosa (strain ATCC 15692 / DSM 22644 / CIP 104116 / JCM 14847 / LMG 12228 / 1C / PRS 101 / PAO1) OX=208964 GN=clpB PE=3 SV=1	2500.79926	1778.761154	1651.91299	1539.98911
P27017	5	5	25.113	0.254199088	0.315481946	1.543825323	0.159279701	Treated	Control	43092.2564	Aliphatic amidase expression-regulating protein OS=Pseudomonas aeruginosa (strain ATCC 15692 / DSM 22644 / CIP 104116 / JCM 14847 / LMG 12228 / 1C / PRS 101 / PAO1) OX=208964 GN=amiC PE=1 SV=5	374.3561142	685.2710827	829.761769	806.1175301
Q9ZFE0	12	1	97.9378	0.255091493	0.315481946	2.542494344	0.158727475	Control	Treated	57037.4836	Chaperonin GroEL OS=Burkholderia cepacia OX=292 GN=groEL PE=3 SV=1	2300.736439	831.8021161	661.6685705	570.4043984
Q88LF6;A5W6Z7;B0KF73;Q1ICW8	7	3	33.1702	0.255627876	0.315481946	1.669937744	0.158397287	Control	Treated	56825.3949	Glutamate--tRNA ligase OS=Pseudomonas putida (strain ATCC 47054 / DSM 6125 / CFBP 8728 / NCIMB 11950 / KT2440) OX=160488 GN=gltX PE=3 SV=1	1200.230489	661.9525492	553.6499677	561.4712671
B7VAU6;P57703;Q02L76	4	4	16.3482	0.256894274	0.315481946	1.991067496	0.157622813	Control	Treated	86676.6666	5-methyltetrahydropteroyltriglutamate--homocysteine methyltransferase OS=Pseudomonas aeruginosa (strain LESB58) OX=557722 GN=metE PE=3 SV=1	4114.954993	1882.448812	1506.22251	1505.932436
Q88A58;A4VHG8;A4XZK7;A5VXI3;A6UZ82;B0KJ81;B1JDY6;B7V4G5;P0A165;P0A166;Q02TI4;Q1IG32;Q3K5S0;Q48NU9;Q4K4W3;Q4ZMF3;Q9I5V8	2	1	11.9457	0.257602476	0.315481946	3.311748513	0.157192804	Treated	Control	8442.8436	30S ribosomal protein S21 OS=Pseudomonas syringae pv. tomato (strain ATCC BAA-871 / DC3000) OX=223283 GN=rpsU PE=3 SV=1	111.4586259	968.9296012	1793.108698	1784.865407
Q02MN4	2	2	19.3549	0.261189148	0.317208582	1.396788947	0.155048492	Control	Treated	9308.6586	Uncharacterized protein PA14_33160 OS=Pseudomonas aeruginosa (strain UCBPP-PA14) OX=208963 GN=PA14_33160 PE=1 SV=1	2976.670008	1986.165039	1790.463908	1762.567535
G3XD23	3	3	16.3973	0.265710992	0.317208582	1.188868053	0.152422341	Treated	Control	36002.6891	UDP-N-acetyl-2-amino-2-deoxy-D-glucuronate oxidase OS=Pseudomonas aeruginosa (strain ATCC 15692 / DSM 22644 / CIP 104116 / JCM 14847 / LMG 12228 / 1C / PRS 101 / PAO1) OX=208964 GN=wbpB PE=1 SV=1	1364.934041	1103.816214	1398.778036	1536.240272
Q9I574	3	3	27.0185	0.266528485	0.317208582	1.425876498	0.151956485	Control	Treated	13866.5611	Membrane-bound lysozyme inhibitor of C-type lysozyme OS=Pseudomonas aeruginosa (strain ATCC 15692 / DSM 22644 / CIP 104116 / JCM 14847 / LMG 12228 / 1C / PRS 101 / PAO1) OX=208964 GN=mliC PE=1 SV=1	5608.262697	3826.739271	2916.002094	3700.981903
Q9HV52	1	1	5.2908	0.266886026	0.317208582	1.366496023	0.151753579	Control	Treated	13207.252	Protein-export membrane protein SecG OS=Pseudomonas aeruginosa (strain ATCC 15692 / DSM 22644 / CIP 104116 / JCM 14847 / LMG 12228 / 1C / PRS 101 / PAO1) OX=208964 GN=secG PE=3 SV=1	992.1521298	905.6278449	547.829783	840.963117
A6V1E9;B7V7U9;Q02RB1;Q9HXZ2;A4VJT7;C3K6H2;Q1I642;Q3KH96;Q48F75;Q4KHG0;Q4ZWR2;Q886M7;Q88MG4	7	3	39.417	0.268328121	0.317208582	4.777019792	0.150940341	Control	Treated	35118.2401	Acetyl-coenzyme A carboxylase carboxyl transferase subunit alpha OS=Pseudomonas aeruginosa (strain PA7) OX=381754 GN=accA PE=3 SV=1	2199.940033	421.9375639	253.2465595	295.6055934
P00282;P00283;P00286;P34097;P80546;Q9F646	9	3	101.9674	0.269295281	0.317208582	1.953937547	0.150399518	Control	Treated	16179.5659	Azurin OS=Pseudomonas aeruginosa (strain ATCC 15692 / DSM 22644 / CIP 104116 / JCM 14847 / LMG 12228 / 1C / PRS 101 / PAO1) OX=208964 GN=azu PE=1 SV=2	41504.32474	19002.75796	16319.54146	14647.20197
Q8XXY0	5	4	21.0783	0.269464558	0.317208582	9.278203214	0.150305236	Control	Treated	44143.0044	Tryptophan synthase beta chain OS=Ralstonia solanacearum (strain GMI1000) OX=267608 GN=trpB PE=3 SV=1	6506.888392	690.0884567	413.7081069	361.9783793
B7UZG3;P30718;Q02H55;A6VB57;A4VP82;Q3K7L6;C3K1A0;Q48EI5;Q4ZP20;Q87X14	58	23	594.5885	0.270491956	0.317208582	1.726006813	0.149735389	Control	Treated	57143.0944	Chaperonin GroEL OS=Pseudomonas aeruginosa (strain LESB58) OX=557722 GN=groEL PE=3 SV=1	85581.76599	44524.81568	38354.07303	37026.03593
Q51567	16	14	133.2438	0.271584896	0.317208582	1.266411798	0.149133643	Control	Treated	30665.2333	Succinate--CoA ligase [ADP-forming] subunit alpha OS=Pseudomonas aeruginosa (strain ATCC 15692 / DSM 22644 / CIP 104116 / JCM 14847 / LMG 12228 / 1C / PRS 101 / PAO1) OX=208964 GN=sucD PE=1 SV=2	9265.369714	6901.729556	6194.449998	6571.618109
Q02NP1;A6V485;B7V188;Q9I099	4	1	13.623	0.27198762	0.317208582	1.908567032	0.148913062	Treated	Control	73593.611	Threonine--tRNA ligase OS=Pseudomonas aeruginosa (strain UCBPP-PA14) OX=208963 GN=thrS PE=3 SV=1	239.5497026	671.0432597	865.3057421	872.621965
Q9HV67;B7V1E4;Q02FU0;A6VCI8;C3K249;Q1I4P0;Q3K6Q4;Q48N88;Q4K5Y1;Q4ZY88;Q848I4;Q888Q7	7	5	34.5957	0.27220278	0.317208582	1.329677912	0.148795466	Treated	Control	62172.5957	Glucose-6-phosphate isomerase OS=Pseudomonas aeruginosa (strain ATCC 15692 / DSM 22644 / CIP 104116 / JCM 14847 / LMG 12228 / 1C / PRS 101 / PAO1) OX=208964 GN=pgi PE=3 SV=1	1530.669581	1029.815188	1633.074257	1771.545784
O33500	16	2	178.1706	0.275374125	0.317912056	1.587000317	0.147082264	Control	Treated	57699.4538	Chaperonin GroEL OS=Pseudomonas stutzeri OX=316 GN=groEL PE=3 SV=1	2524.095584	1431.403231	1263.60787	1228.829449
A6UZJ9;B7V655;Q02T69;Q9HWE6	3	2	20.9175	0.276318417	0.317912056	1.067003328	0.146579317	Treated	Control	11470.4627	50S ribosomal protein L24 OS=Pseudomonas aeruginosa (strain PA7) OX=381754 GN=rplX PE=3 SV=1	958.8839783	1011.331894	1087.350277	1014.876616
A6UZJ0;B7V646;Q02T78;Q9HWD7;C3K2X4;Q3K5Z0;Q4K535;Q4ZMP6;Q889W9	2	2	14.199	0.276411816	0.317912056	1.2678199	0.146529747	Treated	Control	10949.715	50S ribosomal protein L23 OS=Pseudomonas aeruginosa (strain PA7) OX=381754 GN=rplW PE=3 SV=1	1850.353396	1333.186397	2097.435041	1938.720063
Q9I6J2	11	9	71.2276	0.278908644	0.319395081	1.488935712	0.145216244	Control	Treated	50738.1008	Putrescine--pyruvate aminotransferase OS=Pseudomonas aeruginosa (strain ATCC 15692 / DSM 22644 / CIP 104116 / JCM 14847 / LMG 12228 / 1C / PRS 101 / PAO1) OX=208964 GN=spuC PE=1 SV=1	6691.834275	4066.681835	3679.139154	3546.502638
Q87U31;Q48BP8;Q4ZLA7	4	2	17.1472	0.280322258	0.319431026	4.551002775	0.144482403	Control	Treated	31304.0413	Phosphate import ATP-binding protein PstB 2 OS=Pseudomonas syringae pv. tomato (strain ATCC BAA-871 / DC3000) OX=223283 GN=pstB2 PE=3 SV=1	3584.837105	690.1164889	493.7686672	445.5745514
Q8Y1P8	13	3	105.3336	0.282356612	0.319431026	1.284059039	0.143438541	Control	Treated	57461.0636	Chaperonin GroEL OS=Ralstonia solanacearum (strain GMI1000) OX=267608 GN=groEL PE=3 SV=1	930.7659458	1267.745399	904.3998845	807.7576398
B3PK31	22	9	117.5608	0.283045093	0.319431026	4.295007707	0.143088492	Control	Treated	156090.5692	DNA-directed RNA polymerase subunit beta' OS=Cellvibrio japonicus (strain Ueda107) OX=498211 GN=rpoC PE=3 SV=2	10493.62812	2114.692514	1389.23657	1546.339218
Q9HU65;Q3V5W6	18	18	125.0274	0.284888057	0.319431026	1.058626368	0.142159365	Control	Treated	52172.9518	Glutamine synthetase OS=Pseudomonas aeruginosa (strain ATCC 15692 / DSM 22644 / CIP 104116 / JCM 14847 / LMG 12228 / 1C / PRS 101 / PAO1) OX=208964 GN=glnA PE=1 SV=1	3910.464893	4061.302201	3633.905945	3896.387397
Q88NI1	6	2	36.0385	0.284977695	0.319431026	1.281531126	0.142114465	Control	Treated	73865.3108	Methyl-accepting chemotaxis protein McpU OS=Pseudomonas putida (strain ATCC 47054 / DSM 6125 / CFBP 8728 / NCIMB 11950 / KT2440) OX=160488 GN=mcpU PE=1 SV=1	774.4654785	1044.123045	760.1224223	658.9523757
Q9HX91	10	8	48.8316	0.291261337	0.324568844	1.158304444	0.139032538	Control	Treated	51229.5891	Uncharacterized protein PA3922 OS=Pseudomonas aeruginosa (strain ATCC 15692 / DSM 22644 / CIP 104116 / JCM 14847 / LMG 12228 / 1C / PRS 101 / PAO1) OX=208964 GN=PA3922 PE=1 SV=1	3264.545492	2697.4733	2655.673796	2491.521161
Q9R9U8	4	1	22.9371	0.292015266	0.324568844	1.656413905	0.138671253	Treated	Control	54220.2333	Putative methyl-accepting chemotaxis AlkN OS=Pseudomonas oleovorans OX=301 GN=alkN PE=3 SV=1	1023.449543	2336.191984	2874.678401	2690.278541
A6UZK4;B7V660;Q02T64;Q9HWF1;A5VXR3;B0KK83;B1JAJ6;Q88QL9	3	2	21.8369	0.296760585	0.326634152	3.912344349	0.136437546	Treated	Control	12718.6526	50S ribosomal protein L18 OS=Pseudomonas aeruginosa (strain PA7) OX=381754 GN=rplR PE=3 SV=1	28.82103794	960.002071	1856.797517	2011.818985
Q3K4R6	4	3	17.5493	0.297136548	0.326634152	1.602618967	0.136263491	Control	Treated	34007.6677	Tyrosine recombinase XerC OS=Pseudomonas fluorescens (strain Pf0-1) OX=205922 GN=xerC PE=3 SV=1	769.6789752	1400.554583	725.4375388	628.7418407
Q88MH7;A5W847;B0KSA2;B1JBQ7	4	1	20.2416	0.297577716	0.326634152	2.810486811	0.136059786	Treated	Control	20152.1079	Ribosome-recycling factor OS=Pseudomonas putida (strain ATCC 47054 / DSM 6125 / CFBP 8728 / NCIMB 11950 / KT2440) OX=160488 GN=frr PE=3 SV=1	156.1783072	1456.417368	2307.540764	2224.638112
B3PI96	2	1	7.8263	0.301927603	0.329533558	1.399966372	0.134081824	Control	Treated	100885.9379	Translation initiation factor IF-2 OS=Cellvibrio japonicus (strain Ueda107) OX=498211 GN=infB PE=3 SV=1	2030.316958	1294.113039	1165.878595	1208.7713
Q9HWZ6;Q889M7	4	3	35.1979	0.302824612	0.329533558	1.464891744	0.133680723	Treated	Control	19453.3365	Inorganic pyrophosphatase OS=Pseudomonas aeruginosa (strain ATCC 15692 / DSM 22644 / CIP 104116 / JCM 14847 / LMG 12228 / 1C / PRS 101 / PAO1) OX=208964 GN=ppa PE=1 SV=1	1252.932189	2335.092788	2686.927444	2569.140721
P13794	20	14	183.2208	0.303956367	0.329533558	1.372505444	0.133177901	Control	Treated	37867.7511	Outer membrane porin F OS=Pseudomonas aeruginosa (strain ATCC 15692 / DSM 22644 / CIP 104116 / JCM 14847 / LMG 12228 / 1C / PRS 101 / PAO1) OX=208964 GN=oprF PE=1 SV=1	85993.8791	56189.39502	53359.54945	50234.41057
Q9HVW7;A6VBC3;B7UZY9;Q02GZ1;A4VIE0	6	2	25.6891	0.306031434	0.33042902	3.311659361	0.132265271	Treated	Control	44873.9189	UDP-N-acetylglucosamine 1-carboxyvinyltransferase OS=Pseudomonas aeruginosa (strain ATCC 15692 / DSM 22644 / CIP 104116 / JCM 14847 / LMG 12228 / 1C / PRS 101 / PAO1) OX=208964 GN=murA PE=1 SV=1	44.19013259	904.8359186	1671.96821	1470.882796
Q1I2I3	5	3	35.4278	0.308382941	0.331614466	1.555576713	0.13124536	Control	Treated	17026.5101	ATP synthase subunit b OS=Pseudomonas entomophila (strain L48) OX=384676 GN=atpF PE=3 SV=1	2563.182145	1429.805521	1348.323092	1218.562638
A4XZ73;A5VXR4;A6UZK5;B0KK84;B1JAJ5;B7V661;C3K2V9;Q02T63;Q1IFU9;Q3K605;Q48D53;Q4K550;Q4ZMR1;Q889V4;Q88QL8;Q9HWF2	3	2	17.6122	0.311005156	0.333080237	1.217299594	0.130125578	Treated	Control	17719.469	30S ribosomal protein S5 OS=Pseudomonas mendocina (strain ymp) OX=399739 GN=rpsE PE=3 SV=1	1565.093926	1156.880957	1604.600793	1708.858127
B0KK70	4	1	25.8439	0.312548452	0.333383346	2.6829346	0.129475017	Treated	Control	29812.2258	50S ribosomal protein L2 OS=Pseudomonas putida (strain GB-1) OX=76869 GN=rplB PE=3 SV=1	126.9012866	1252.223984	1940.733688	1759.369217
A0A0H2ZGV2	9	5	43.5865	0.317560308	0.335788054	1.450644518	0.12740454	Control	Treated	60337.3879	Di/tripeptide-binding protein 1 OS=Pseudomonas aeruginosa (strain UCBPP-PA14) OX=208963 GN=dppA1 PE=1 SV=1	8263.706434	4950.395756	4442.341762	4666.783203
A6V0V6;B7UWI4;Q02RW1;Q59636;A4VNX5;A4XY36	9	9	76.4862	0.318032731	0.335788054	1.100915977	0.127212635	Treated	Control	15648.8562	Nucleoside diphosphate kinase OS=Pseudomonas aeruginosa (strain PA7) OX=381754 GN=ndk PE=3 SV=1	7482.84546	7256.048878	8675.985919	7550.298339
Q9I748	5	3	17.6426	0.318610977	0.335788054	1.27714945	0.126978496	Treated	Control	56057.0743	Type VI secretion system sheath protein TssC1 OS=Pseudomonas aeruginosa (strain ATCC 15692 / DSM 22644 / CIP 104116 / JCM 14847 / LMG 12228 / 1C / PRS 101 / PAO1) OX=208964 GN=tssC1 PE=1 SV=1	1171.183771	783.7075093	1257.729369	1238.958955
P03671	2	2	20.0097	0.320987159	0.33632776	1.428274882	0.126024947	Treated	Control	15485.5259	DNA-Binding protein G5P OS=Pseudomonas phage Pf1 OX=2011081 GN=V PE=1 SV=1	2683.754473	1473.389874	2800.477059	3137.067794
Q02RC8;B7V7F7;O82850;A6V1D2	10	5	84.8815	0.321665887	0.33632776	1.175678249	0.12575509	Control	Treated	27393.5166	30S ribosomal protein S2 OS=Pseudomonas aeruginosa (strain UCBPP-PA14) OX=208963 GN=rpsB PE=3 SV=1	6342.851975	5078.106421	5076.38193	4637.975214
Q9HUI3	10	3	32.0987	0.325484481	0.337086945	2.451958834	0.124257271	Treated	Control	109537.5161	Sensor histidine kinase AruS OS=Pseudomonas aeruginosa (strain ATCC 15692 / DSM 22644 / CIP 104116 / JCM 14847 / LMG 12228 / 1C / PRS 101 / PAO1) OX=208964 GN=aruS PE=3 SV=1	286.4178296	2456.008724	3407.951572	3316.365442
B3PLH7	4	3	16.1291	0.326144879	0.337086945	1.157137267	0.1240017	Treated	Control	55967.612	Membrane-bound lytic murein transglycosylase F OS=Cellvibrio japonicus (strain Ueda107) OX=498211 GN=mltF PE=3 SV=1	1347.583201	1140.124863	1328.859006	1549.760703
Q8RNT4;Q9I4G8	6	4	30.3005	0.326214806	0.337086945	4.896693155	0.123974697	Control	Treated	74690.6528	Linoleate 9/13-lipoxygenase OS=Pseudomonas aeruginosa OX=287 GN=lox PE=1 SV=2	4154.169915	642.1022515	516.2235148	463.2685658
Q9I697	1	1	5.9427	0.328834183	0.337311369	1.236827781	0.122971296	Control	Treated	35933.0994	Glutathione synthetase OS=Pseudomonas aeruginosa (strain ATCC 15692 / DSM 22644 / CIP 104116 / JCM 14847 / LMG 12228 / 1C / PRS 101 / PAO1) OX=208964 GN=gshB PE=3 SV=1	403.9997347	424.1777613	393.170454	276.4276165
B7UXW9;Q02IC5;Q51422	11	6	64.3374	0.330236943	0.337311369	3.943219868	0.122440336	Control	Treated	66492.9003	Aspartate--tRNA(Asp/Asn) ligase OS=Pseudomonas aeruginosa (strain LESB58) OX=557722 GN=aspS PE=3 SV=1	8172.791068	1550.823275	1280.136116	1185.771103
Q8XWT9	4	1	16.0109	0.335127878	0.337311369	1.608523239	0.120623092	Treated	Control	77895.4796	Methionine--tRNA ligase OS=Ralstonia solanacearum (strain GMI1000) OX=267608 GN=metG PE=3 SV=1	741.6434955	1853.439285	2109.872093	2064.378866
Q4K526;Q3K5Y1	29	2	204.5745	0.337861993	0.337311369	1.661343891	0.119629706	Control	Treated	151414.647	DNA-directed RNA polymerase subunit beta OS=Pseudomonas fluorescens (strain ATCC BAA-477 / NRRL B-23932 / Pf-5) OX=220664 GN=rpoB PE=3 SV=1	1448.413931	712.5343696	680.9500301	619.7730244
Q9I2A8	14	12	121.3656	0.338974944	0.337311369	1.672042712	0.119229846	Control	Treated	40633.5289	Acetyl-CoA acetyltransferase OS=Pseudomonas aeruginosa (strain ATCC 15692 / DSM 22644 / CIP 104116 / JCM 14847 / LMG 12228 / 1C / PRS 101 / PAO1) OX=208964 GN=atoB PE=3 SV=1	11436.08972	5551.898092	5085.997805	5074.022443
O69753	4	2	36.1915	0.340068478	0.337311369	1.329627696	0.11883947	Control	Treated	19059.372	Phenazine biosynthesis protein PhzB1 OS=Pseudomonas aeruginosa (strain ATCC 15692 / DSM 22644 / CIP 104116 / JCM 14847 / LMG 12228 / 1C / PRS 101 / PAO1) OX=208964 GN=phzB1 PE=2 SV=1	7106.132069	4681.629455	4613.958742	4251.501537
B1JDX3;B0KK58;Q88QP3;Q1IFX5;C3K2Y5;Q3K5X9;Q4K524	5	1	41.2286	0.340382933	0.337311369	1.455777105	0.11872767	Control	Treated	17658.3993	50S ribosomal protein L10 OS=Pseudomonas putida (strain W619) OX=390235 GN=rplJ PE=3 SV=1	12334.00794	7222.350765	7167.086274	6266.535289
A5VXQ1;A6UZJ2;B0KK71;B1JDW0;B7V648;Q02T76;Q1IFW2;Q88QN1;Q9HWD9;A4XZ86;Q3K5Z2;Q48D40;Q4K537;Q4ZMP8	3	2	19.1359	0.340593299	0.337311369	1.117691622	0.118652992	Control	Treated	10348.2745	30S ribosomal protein S19 OS=Pseudomonas putida (strain ATCC 700007 / DSM 6899 / BCRC 17059 / F1) OX=351746 GN=rpsS PE=3 SV=1	1027.03036	965.1093374	968.4895753	813.8801384
B7UYX1;Q02HS3;Q9XCX8	2	2	10.6071	0.3411137	0.337311369	1.06610136	0.118468642	Control	Treated	34663.8682	GTPase Era OS=Pseudomonas aeruginosa (strain LESB58) OX=557722 GN=era PE=3 SV=1	1745.471432	1626.57439	1641.339948	1521.629304
Q9HWF9	3	3	27.8733	0.341724273	0.337311369	1.385250794	0.118253054	Control	Treated	17997.4241	Bacterioferritin OS=Pseudomonas aeruginosa (strain ATCC 15692 / DSM 22644 / CIP 104116 / JCM 14847 / LMG 12228 / 1C / PRS 101 / PAO1) OX=208964 GN=bfr PE=1 SV=1	1000.566545	1601.636929	882.7857891	995.7213276
B7V1H3;Q02FR1;Q9HV43;A6VCL8;A4VPQ5;Q1IF59;Q8XW40	28	13	249.6766	0.342701406	0.337311369	1.362446495	0.117909613	Treated	Control	68490.3338	Chaperone protein DnaK OS=Pseudomonas aeruginosa (strain LESB58) OX=557722 GN=dnaK PE=3 SV=1	8726.348405	4964.202596	9181.052564	9471.590665
Q88G95	6	3	31.8519	0.343156477	0.337311369	1.792228225	0.117750323	Control	Treated	39207.9682	Molybdenum import ATP-binding protein ModC OS=Pseudomonas putida (strain ATCC 47054 / DSM 6125 / CFBP 8728 / NCIMB 11950 / KT2440) OX=160488 GN=modC PE=3 SV=1	2308.953029	1021.371951	937.9911063	920.2125159
Q3KKF3	8	7	32.0716	0.345729013	0.337311369	1.526618541	0.116857632	Control	Treated	74901.5244	Glycine--tRNA ligase beta subunit OS=Pseudomonas fluorescens (strain Pf0-1) OX=205922 GN=glyS PE=3 SV=1	3263.935354	1764.009571	1641.047606	1652.469922
Q02GV7;B7V024;Q9HVT7;B1JDP2	7	6	31.6558	0.346189425	0.337311369	2.051727397	0.116699247	Control	Treated	53423.7384	Aspartyl/glutamyl-tRNA(Asn/Gln) amidotransferase subunit B OS=Pseudomonas aeruginosa (strain UCBPP-PA14) OX=208963 GN=gatB PE=3 SV=1	3946.782403	1479.349988	1410.334467	1234.3309
Q9I3C5	35	6	286.6344	0.346722129	0.337311369	1.163756897	0.116516512	Control	Treated	71668.0871	Chaperone protein HtpG OS=Pseudomonas aeruginosa (strain ATCC 15692 / DSM 22644 / CIP 104116 / JCM 14847 / LMG 12228 / 1C / PRS 101 / PAO1) OX=208964 GN=htpG PE=3 SV=1	7237.099239	5710.363462	5587.34252	5538.230811
Q4ZY06	1	1	3.4669	0.348603282	0.337311369	10.5719191	0.115875632	Control	Treated	41239.5237	L-lactate dehydrogenase OS=Pseudomonas syringae pv. syringae (strain B728a) OX=205918 GN=lldD PE=3 SV=1	1766.692025	118.5714266	63.68187752	114.6455798
B7V411;Q02TY9;Q9I690;A6UYN3	9	9	82.7903	0.349747522	0.337311369	1.211095711	0.115489144	Treated	Control	20776.4127	UPF0312 protein PLES_04211 OS=Pseudomonas aeruginosa (strain LESB58) OX=557722 GN=PLES_04211 PE=3 SV=1	5471.089903	7428.537175	8317.315714	7305.367318
Q9HTF1	3	3	11.643	0.352811711	0.337311369	1.184159028	0.114466391	Treated	Control	38897.6804	Low specificity L-threonine aldolase OS=Pseudomonas aeruginosa (strain ATCC 15692 / DSM 22644 / CIP 104116 / JCM 14847 / LMG 12228 / 1C / PRS 101 / PAO1) OX=208964 GN=ltaE PE=3 SV=1	431.929382	535.8268977	520.1129733	625.8643625
Q9HZP7	9	8	108.9555	0.353682663	0.337311369	1.546489916	0.114178897	Control	Treated	31422.9189	Electron transfer flavoprotein subunit alpha OS=Pseudomonas aeruginosa (strain ATCC 15692 / DSM 22644 / CIP 104116 / JCM 14847 / LMG 12228 / 1C / PRS 101 / PAO1) OX=208964 GN=etfA PE=3 SV=1	18847.1909	9907.850563	9348.247037	9245.499455
Q9I5Y1;O87796	13	10	80.2127	0.353755112	0.337311369	1.309322592	0.114155045	Control	Treated	38801.9775	Fructose-bisphosphate aldolase OS=Pseudomonas aeruginosa (strain ATCC 15692 / DSM 22644 / CIP 104116 / JCM 14847 / LMG 12228 / 1C / PRS 101 / PAO1) OX=208964 GN=fba PE=3 SV=1	3544.298454	2350.528983	2325.831301	2176.365082
P52327;P26480;P52326	10	7	54.5866	0.354321164	0.337311369	1.905875676	0.113969025	Control	Treated	69897.236	RNA polymerase sigma factor RpoD OS=Pseudomonas putida OX=303 GN=rpoD PE=3 SV=1	4104.880503	1710.483734	1242.211689	1809.07036
Q02FS8;A6VCK1;B7V1F6;Q9HV55;Q48E77	21	10	114.3495	0.355246595	0.337311369	17.48106324	0.11366617	Control	Treated	90970.5617	Translation initiation factor IF-2 OS=Pseudomonas aeruginosa (strain UCBPP-PA14) OX=208963 GN=infB PE=3 SV=1	25675.92895	1040.656992	801.7491259	726.5667198
P42373	8	4	50.522	0.359111386	0.337311369	3.760068156	0.11241817	Control	Treated	69855.1224	Chaperone protein DnaK OS=Burkholderia cepacia OX=292 GN=dnaK PE=3 SV=1	21922.0093	4021.613894	3365.798849	3533.975867
A6VD51;B7V201;Q02F80;Q9HUM6;Q48NZ7;Q4ZYX5;Q87VJ9;A4XPZ3;Q4KJ68	13	9	80.8023	0.359232036	0.337311369	3.910039233	0.112379641	Control	Treated	47127.6266	Adenylosuccinate synthetase OS=Pseudomonas aeruginosa (strain PA7) OX=381754 GN=purA PE=3 SV=1	7040.423857	1239.038143	1120.109325	997.3788915
Q88FI4	8	2	51.3273	0.359585106	0.337311369	2.375816788	0.112267037	Control	Treated	78060.8175	Elongation factor G 2 OS=Pseudomonas putida (strain ATCC 47054 / DSM 6125 / CFBP 8728 / NCIMB 11950 / KT2440) OX=160488 GN=fusB PE=1 SV=1	41263.88167	12615.90397	11697.71506	10980.71112
C3K2Y2;Q3K5Y2;Q4K527;Q48D30;Q4ZMN8	23	3	149.6218	0.359585241	0.337311369	24.00670089	0.112266994	Control	Treated	155309.5488	DNA-directed RNA polymerase subunit beta' OS=Pseudomonas fluorescens (strain SBW25) OX=216595 GN=rpoC PE=3 SV=1	2868.265686	84.33945767	59.47551163	63.51536315
Q9I576	19	14	196.484	0.361887975	0.337955188	1.354420347	0.111537963	Treated	Control	40026.956	4-hydroxyphenylpyruvate dioxygenase OS=Pseudomonas aeruginosa (strain ATCC 15692 / DSM 22644 / CIP 104116 / JCM 14847 / LMG 12228 / 1C / PRS 101 / PAO1) OX=208964 GN=hpd PE=3 SV=1	23516.94014	13083.89049	24062.11973	25510.79
Q02NV3;Q9I047;B7UWP0;A6V3U3	14	8	84.5743	0.362826692	0.337955188	2.235357554	0.111243422	Control	Treated	34117.6066	Transaldolase OS=Pseudomonas aeruginosa (strain UCBPP-PA14) OX=208963 GN=tal PE=3 SV=1	6383.958278	2083.092561	1836.852265	1950.931406
O86428	10	10	80.6974	0.366528069	0.33820525	1.932677577	0.110096743	Control	Treated	34141.7512	Branched-chain-amino-acid aminotransferase OS=Pseudomonas aeruginosa (strain ATCC 15692 / DSM 22644 / CIP 104116 / JCM 14847 / LMG 12228 / 1C / PRS 101 / PAO1) OX=208964 GN=ilvE PE=1 SV=2	7987.960977	3116.930704	2584.771229	3161.087165
Q02PG5	15	11	92.9841	0.36673116	0.33820525	3.678073287	0.110034496	Control	Treated	50310.3595	Glyceraldehyde-3-phosphate dehydrogenase-like protein OS=Pseudomonas aeruginosa (strain UCBPP-PA14) OX=208963 GN=gap2 PE=1 SV=1	29652.3849	5453.535363	4982.921907	4561.727568
A6V049;B7V7Q5;Q02SM0;Q9HWX5;A4XZ35;A5VXW0;B0KL70;Q1IFM0;Q88QH6;A4VHT4;Q889Q6	5	5	32.5845	0.367485073	0.33820525	1.086989073	0.109804027	Treated	Control	16470.0502	6_7-dimethyl-8-ribityllumazine synthase OS=Pseudomonas aeruginosa (strain PA7) OX=381754 GN=ribH PE=3 SV=1	1905.672666	2152.959167	2294.762775	2116.925679
Q4K6H2;A4VIF7;A4XQQ3;A6VBA6;B7UZL1;C3K6E1;Q02H07;Q3K723;Q48EE0;Q4ZNX2;Q87WW7;Q9HVY2	2	2	11.9813	0.368209173	0.33820525	1.290708542	0.109583563	Treated	Control	15820.3366	50S ribosomal protein L13 OS=Pseudomonas fluorescens (strain ATCC BAA-477 / NRRL B-23932 / Pf-5) OX=220664 GN=rplM PE=3 SV=1	3156.26506	1958.482115	3478.244258	3123.403608
P43501	6	6	38.4444	0.373694924	0.34202325	1.347315438	0.107941198	Control	Treated	13273.339	Protein PilH OS=Pseudomonas aeruginosa (strain ATCC 15692 / DSM 22644 / CIP 104116 / JCM 14847 / LMG 12228 / 1C / PRS 101 / PAO1) OX=208964 GN=pilH PE=3 SV=1	3078.064521	1943.015254	1725.1861	2001.543093
P07346	1	1	4.4318	0.375217363	0.34202325	2.653695238	0.107493962	Treated	Control	51736.7398	Aspartate ammonia-lyase OS=Pseudomonas fluorescens OX=294 GN=aspA PE=3 SV=1	5.757909736	503.4205605	691.5011661	659.7033159
Q87ZQ4	3	1	12.3632	0.376618976	0.34202325	1.719072469	0.107085441	Treated	Control	99360.6377	NADH-quinone oxidoreductase subunit G OS=Pseudomonas syringae pv. tomato (strain ATCC BAA-871 / DC3000) OX=223283 GN=nuoG PE=3 SV=1	186.3401148	652.5065713	807.0090662	635.0291773
A6V3C8;B7V159;Q02PD3;Q9HZN4	2	2	21.1671	0.378658887	0.34202325	1.934633773	0.106496331	Treated	Control	6791.5332	50S ribosomal protein L32 OS=Pseudomonas aeruginosa (strain PA7) OX=381754 GN=rpmF PE=3 SV=1	434.1197572	2760.887209	3153.489204	3027.679176
A5W717;B0KF52;B1J4Y7;Q1ICZ0;Q88LL9	1	1	13.858	0.379700476	0.34202325	7.586789919	0.106197994	Control	Treated	6755.5436	50S ribosomal protein L32 OS=Pseudomonas putida (strain ATCC 700007 / DSM 6899 / BCRC 17059 / F1) OX=351746 GN=rpmF PE=3 SV=1	2632.455973	217.3412624	221.0670187	154.5592034
Q9HW04	3	2	15.8392	0.38012351	0.34202325	1.26336343	0.106077299	Control	Treated	42219.0979	Arginine biosynthesis bifunctional protein ArgJ OS=Pseudomonas aeruginosa (strain ATCC 15692 / DSM 22644 / CIP 104116 / JCM 14847 / LMG 12228 / 1C / PRS 101 / PAO1) OX=208964 GN=argJ PE=3 SV=1	866.8134122	590.613942	589.6059381	564.0030075
B7V7G0;A6V1D5;O82853;Q02RC5	4	1	21.7518	0.383748416	0.34288221	1.53109683	0.105054121	Treated	Control	20485.4564	Ribosome-recycling factor OS=Pseudomonas aeruginosa (strain LESB58) OX=557722 GN=frr PE=3 SV=1	395.6797543	1032.308494	1026.306411	1160.081869
B7UVE8;Q02K58;Q9I3E3	1	1	6.2457	0.384760148	0.34288221	1.155260137	0.104772034	Control	Treated	10213.528	Pyrimidine/purine nucleoside phosphorylase OS=Pseudomonas aeruginosa (strain LESB58) OX=557722 GN=ppnP PE=3 SV=1	1064.806272	846.2690837	784.2613863	869.9767322
Q8XXE5	1	1	4.8695	0.384966708	0.34288221	6.46411302	0.104714626	Control	Treated	26297.7151	5-oxoprolinase subunit A 1 OS=Ralstonia solanacearum (strain GMI1000) OX=267608 GN=pxpA1 PE=3 SV=1	6754.439157	645.9493513	532.9918708	611.8501957
Q88IU5	6	3	27.7172	0.387785429	0.343113364	5.495341519	0.103937449	Control	Treated	65282.1994	Glutamine--tRNA ligase OS=Pseudomonas putida (strain ATCC 47054 / DSM 6125 / CFBP 8728 / NCIMB 11950 / KT2440) OX=160488 GN=glnS PE=3 SV=1	5781.358737	649.1226289	597.5118786	572.6576811
P38103;A6VCL6;B7V1H1;Q02FR3	5	3	29.56	0.388020235	0.343113364	1.409082469	0.103873226	Control	Treated	28495.5412	4-hydroxy-tetrahydrodipicolinate reductase OS=Pseudomonas aeruginosa (strain ATCC 15692 / DSM 22644 / CIP 104116 / JCM 14847 / LMG 12228 / 1C / PRS 101 / PAO1) OX=208964 GN=dapB PE=1 SV=2	2103.81812	1220.651001	1269.027283	1090.287515
P26275	6	4	33.8721	0.38927026	0.343113364	1.133231398	0.103532653	Treated	Control	27721.9943	Positive alginate biosynthesis regulatory protein OS=Pseudomonas aeruginosa (strain ATCC 15692 / DSM 22644 / CIP 104116 / JCM 14847 / LMG 12228 / 1C / PRS 101 / PAO1) OX=208964 GN=algR PE=3 SV=1	1251.577084	1595.332709	1618.956763	1607.250802
A6VA71;Q02I63;Q9I553	7	7	29.8746	0.391872694	0.343113364	1.472135537	0.102830709	Control	Treated	95055.9914	Alanine--tRNA ligase OS=Pseudomonas aeruginosa (strain PA7) OX=381754 GN=alaS PE=3 SV=1	6224.074843	3350.080804	3067.910433	3435.672563
Q9I6Z0	3	1	14.0275	0.392045487	0.343113364	7.706710113	0.102784439	Control	Treated	48759.4527	8-oxoguanine deaminase OS=Pseudomonas aeruginosa (strain ATCC 15692 / DSM 22644 / CIP 104116 / JCM 14847 / LMG 12228 / 1C / PRS 101 / PAO1) OX=208964 GN=PA0142 PE=1 SV=1	5958.921869	462.9789734	385.4052077	447.8817264
A4XZ92	9	1	85.3271	0.393008581	0.343113364	2.316077701	0.102527302	Control	Treated	43930.2443	Elongation factor Tu OS=Pseudomonas mendocina (strain ymp) OX=399739 GN=tuf PE=3 SV=1	3650.107438	1077.2441	902.0268534	1139.075454
Q9HYR9	8	7	53.7315	0.397691897	0.345267219	1.267270484	0.101295041	Control	Treated	22142.2756	ATP-dependent Clp protease proteolytic subunit 2 OS=Pseudomonas aeruginosa (strain ATCC 15692 / DSM 22644 / CIP 104116 / JCM 14847 / LMG 12228 / 1C / PRS 101 / PAO1) OX=208964 GN=clpP2 PE=3 SV=1	1712.856883	1143.498286	1102.445142	1151.497646
Q9I6M4	18	16	163.1554	0.399503614	0.345267219	1.343228218	0.100826279	Control	Treated	45562.4891	5-aminovalerate aminotransferase DavT OS=Pseudomonas aeruginosa (strain ATCC 15692 / DSM 22644 / CIP 104116 / JCM 14847 / LMG 12228 / 1C / PRS 101 / PAO1) OX=208964 GN=davT PE=1 SV=1	15470.86154	9410.38812	9424.275286	9099.19625
Q02TG8;Q9I5U2	7	5	27.3088	0.401881574	0.345267219	1.356392577	0.100217588	Control	Treated	104643.31	LPS-assembly protein LptD OS=Pseudomonas aeruginosa (strain UCBPP-PA14) OX=208963 GN=lptD PE=3 SV=1	926.1111015	553.1722509	548.0015718	542.5996134
B7V2R6;Q02U62;Q9I6E0	8	3	32.9987	0.402131637	0.345267219	2.09042148	0.100154009	Control	Treated	65901.6693	Dihydroxy-acid dehydratase OS=Pseudomonas aeruginosa (strain LESB58) OX=557722 GN=ilvD PE=3 SV=1	52097.08546	17083.66515	15629.46508	17464.6986
Q51342	6	4	35.2062	0.404175551	0.345267219	1.049565033	0.099637368	Treated	Control	55883.4326	Amidophosphoribosyltransferase OS=Pseudomonas aeruginosa (strain ATCC 15692 / DSM 22644 / CIP 104116 / JCM 14847 / LMG 12228 / 1C / PRS 101 / PAO1) OX=208964 GN=purF PE=3 SV=3	2099.822912	2281.533779	2249.969973	2348.548808
Q02EZ9	2	1	11.6169	0.405795153	0.345267219	1.56453739	0.099231786	Control	Treated	23772.7267	Peptide methionine sulfoxide reductase MsrA OS=Pseudomonas aeruginosa (strain UCBPP-PA14) OX=208963 GN=msrA PE=3 SV=1	160.3855332	315.0691172	121.287583	182.607136
Q9I6J1;Q02UB7	14	13	100.5135	0.407907896	0.345267219	1.423942279	0.098707699	Control	Treated	40743.7404	Putrescine-binding periplasmic protein SpuD OS=Pseudomonas aeruginosa (strain ATCC 15692 / DSM 22644 / CIP 104116 / JCM 14847 / LMG 12228 / 1C / PRS 101 / PAO1) OX=208964 GN=spuD PE=1 SV=1	6419.843296	3538.131047	3537.09745	3456.14553
Q9I244	7	1	61.5895	0.410704598	0.345267219	1.31144092	0.098022512	Control	Treated	77745.2817	Elongation factor G 2 OS=Pseudomonas aeruginosa (strain ATCC 15692 / DSM 22644 / CIP 104116 / JCM 14847 / LMG 12228 / 1C / PRS 101 / PAO1) OX=208964 GN=fusB PE=3 SV=1	816.5122356	552.5981532	434.5332888	609.4408377
Q9I3J8	1	1	3.7903	0.410845794	0.345267219	1.368457202	0.097988175	Control	Treated	37071.4444	Probable allantoicase OS=Pseudomonas aeruginosa (strain ATCC 15692 / DSM 22644 / CIP 104116 / JCM 14847 / LMG 12228 / 1C / PRS 101 / PAO1) OX=208964 GN=alc PE=3 SV=1	5824.885268	3471.094165	3065.211266	3727.825023
Q9I4K0;B7UX51;Q02IV5	5	5	33.1841	0.412729439	0.345267219	1.356479019	0.097532423	Control	Treated	32069.8085	Protein/nucleic acid deglycase HchA OS=Pseudomonas aeruginosa (strain ATCC 15692 / DSM 22644 / CIP 104116 / JCM 14847 / LMG 12228 / 1C / PRS 101 / PAO1) OX=208964 GN=hchA PE=3 SV=1	3146.569175	1857.635963	1823.70103	1865.412527
A6V382;B7UYR6;Q02PH8;Q9HZJ2	13	7	73.0583	0.413412733	0.345267219	1.291708211	0.097368162	Control	Treated	77250.577	Fatty acid oxidation complex subunit alpha OS=Pseudomonas aeruginosa (strain PA7) OX=381754 GN=fadB PE=3 SV=1	2546.508909	1626.472025	1661.445451	1569.145557
Q9HXJ7	6	4	24.6863	0.413969496	0.345267219	1.568028835	0.097234734	Control	Treated	40453.8825	Outer membrane protein assembly factor BamB OS=Pseudomonas aeruginosa (strain ATCC 15692 / DSM 22644 / CIP 104116 / JCM 14847 / LMG 12228 / 1C / PRS 101 / PAO1) OX=208964 GN=bamB PE=1 SV=1	708.511144	1491.275312	730.8321869	672.0670498
Q9HZP5	7	6	35.0308	0.414124304	0.345267219	1.158085116	0.0971977	Treated	Control	60556.2633	Electron transfer flavoprotein-ubiquinone oxidoreductase OS=Pseudomonas aeruginosa (strain ATCC 15692 / DSM 22644 / CIP 104116 / JCM 14847 / LMG 12228 / 1C / PRS 101 / PAO1) OX=208964 GN=PA2953 PE=1 SV=1	1599.686176	1179.121159	1649.478881	1568.616535
B3PK61	4	2	27.9221	0.414284116	0.345267219	1.436780105	0.0971595	Treated	Control	23279.6217	30S ribosomal protein S4 OS=Cellvibrio japonicus (strain Ueda107) OX=498211 GN=rpsD PE=3 SV=1	253.0759198	621.0498304	645.0070539	610.9194334
P42206	3	2	14.9833	0.418248614	0.345267219	1.493744573	0.096221554	Control	Treated	49800.3768	Glucarate dehydratase OS=Pseudomonas putida OX=303 GN=gudD PE=1 SV=1	10833.76622	5526.408749	5875.177004	5077.281177
Q8XU72	4	3	16.871	0.418636817	0.345267219	3.67281425	0.096130704	Control	Treated	17205.9382	ATP synthase subunit b 1 OS=Ralstonia solanacearum (strain GMI1000) OX=267608 GN=atpF PE=3 SV=1	3823.591352	609.3942708	632.8292148	574.1432376
P05384;Q9KHS6	3	1	46.8012	0.419232481	0.345267219	11.26550363	0.095991642	Control	Treated	9086.6081	DNA-binding protein HU-beta OS=Pseudomonas aeruginosa (strain ATCC 15692 / DSM 22644 / CIP 104116 / JCM 14847 / LMG 12228 / 1C / PRS 101 / PAO1) OX=208964 GN=hupB PE=1 SV=3	2198.82991	102.9996848	83.935069	120.3904251
A6VC42;B7V0J2;C3KAJ8;Q02G28;Q3K6Y9;Q4K6B5;Q9HVE6	2	1	8.1098	0.42034503	0.345267219	2.037155409	0.095733009	Treated	Control	22923.774	Uracil phosphoribosyltransferase OS=Pseudomonas aeruginosa (strain PA7) OX=381754 GN=upp PE=3 SV=1	0	206.4210258	205.6485426	214.8631667
A6VA08;B7UXW8;Q02IC6;Q51423	1	1	6.7274	0.422649731	0.345267219	Infinity	0.095201756	Control	Treated	26615.8786	Probable transcriptional regulatory protein PSPA7_4544 OS=Pseudomonas aeruginosa (strain PA7) OX=381754 GN=PSPA7_4544 PE=3 SV=1	5889.467364	0	0	0
Q02KH5;B7UV36;Q9I340	2	1	11.0673	0.422649731	0.345267219	Infinity	0.095201756	Control	Treated	24127.2746	Enolase-phosphatase E1 OS=Pseudomonas aeruginosa (strain UCBPP-PA14) OX=208963 GN=mtnC PE=3 SV=1	1346.293176	0	0	0
G3XCV0	3	2	17.3035	0.42288485	0.345267219	1.83103426	0.095147898	Treated	Control	55505.3077	Transcriptional regulator FleQ OS=Pseudomonas aeruginosa (strain ATCC 15692 / DSM 22644 / CIP 104116 / JCM 14847 / LMG 12228 / 1C / PRS 101 / PAO1) OX=208964 GN=fleQ PE=1 SV=1	75.87971579	778.8832954	842.1653128	722.935045
P37798	13	8	91.2572	0.424904458	0.345848707	1.124966852	0.094687845	Control	Treated	49287.1862	Biotin carboxylase OS=Pseudomonas aeruginosa (strain ATCC 15692 / DSM 22644 / CIP 104116 / JCM 14847 / LMG 12228 / 1C / PRS 101 / PAO1) OX=208964 GN=accC PE=1 SV=1	2652.605695	2150.284202	2040.397593	2228.963666
B7V792;A6VF33;Q02DF3;Q9HT19	10	6	61.9517	0.431331328	0.349090368	1.247786863	0.093253869	Control	Treated	31724.4718	ATP synthase gamma chain OS=Pseudomonas aeruginosa (strain LESB58) OX=557722 GN=atpG PE=3 SV=1	5114.295069	3394.428954	3438.252321	3380.800096		Pyocyanin	439.953544	1295.943055	1252.556979	1309.371635
P09785	7	5	28.3236	0.431526419	0.349090368	1.475853237	0.093211041	Treated	Control	59354.8649	Anthranilate synthase component 1_ pyocyanine specific OS=Pseudomonas aeruginosa (strain ATCC 15692 / DSM 22644 / CIP 104116 / JCM 14847 / LMG 12228 / 1C / PRS 101 / PAO1) OX=208964 GN=phnA PE=1 SV=2	439.953544	1295.943055	1252.556979	1309.371635
Q9HV42;Q02FR0;B7V1H4;A6VCL9	8	7	76.5314	0.435253991	0.350770786	1.278711796	0.092400502	Control	Treated	20702.331	Protein GrpE OS=Pseudomonas aeruginosa (strain ATCC 15692 / DSM 22644 / CIP 104116 / JCM 14847 / LMG 12228 / 1C / PRS 101 / PAO1) OX=208964 GN=grpE PE=3 SV=1	17079.83311	10948.06955	10289.63309	11629.2252
A6VB79;B7UZI4;P47205;Q02H34;Q4ZNZ6;Q87WZ1	6	3	35.5954	0.43625567	0.350770786	1.610419431	0.092185183	Control	Treated	33506.1757	UDP-3-O-acyl-N-acetylglucosamine deacetylase OS=Pseudomonas aeruginosa (strain PA7) OX=381754 GN=lpxC PE=3 SV=1	2262.892144	1002.943939	1083.507673	944.4336327
A5W636;B0KJG5;Q88KJ1	2	1	19.2442	0.438299337	0.350791133	3.476330231	0.091749104	Control	Treated	48459.1476	Trigger factor OS=Pseudomonas putida (strain ATCC 700007 / DSM 6899 / BCRC 17059 / F1) OX=351746 GN=tig PE=3 SV=1	2871.534775	462.3850622	490.0975718	468.9367016
B7UZW2;Q02NQ8;Q9I088	4	3	19.8153	0.440115238	0.350791133	1.167971497	0.09136522	Treated	Control	17395.0372	Ecotin OS=Pseudomonas aeruginosa (strain LESB58) OX=557722 GN=eco PE=3 SV=1	1790.538755	2546.607685	2602.106325	2463.557094
A6UY93;B7V2K4;Q02UC5;Q9I6J9	3	3	15.2009	0.440259221	0.350791133	1.358998227	0.091334926	Treated	Control	41593.2895	Agmatine deiminase OS=Pseudomonas aeruginosa (strain PA7) OX=381754 GN=aguA PE=3 SV=1	288.1850051	639.1653677	659.1043733	601.1631395
O54439;A4VMS0;A4XSS7;A5W713;B0KF56;B1J4Z1;B3PEV2;C3K0N3;P80923;Q1ICY6;Q3K8L1;Q88LL5	5	3	32.4545	0.442659505	0.35147213	1.397060921	0.090832974	Control	Treated	8740.7232	Acyl carrier protein 1 OS=Pseudomonas aeruginosa (strain ATCC 15692 / DSM 22644 / CIP 104116 / JCM 14847 / LMG 12228 / 1C / PRS 101 / PAO1) OX=208964 GN=acpP1 PE=3 SV=4	26695.25527	14555.94609	14265.48217	15261.6492
A4XS43	8	1	43.1736	0.447633864	0.35147213	1.384596881	0.089810936	Treated	Control	45343.7274	Argininosuccinate synthase OS=Pseudomonas mendocina (strain ymp) OX=399739 GN=argG PE=3 SV=1	1165.47049	2885.581472	2816.309265	2792.764647
A4XWU0	4	2	25.4105	0.449098286	0.35147213	1.459993998	0.08951465	Treated	Control	30552.0165	Elongation factor Ts OS=Pseudomonas mendocina (strain ymp) OX=399739 GN=tsf PE=3 SV=1	150.8743649	470.4184765	439.528319	467.5555003
Q9HT18;A6VF34;B7V793;Q02DF2;A4Y189;A4VS64;A5WBA5;B0KRB0;B1JFU3;Q88BX2;Q1I2I5;B3PIS9;Q8XU74	21	9	167.094	0.449588951	0.35147213	1.227778182	0.089415838	Treated	Control	55564.3877	ATP synthase subunit alpha OS=Pseudomonas aeruginosa (strain ATCC 15692 / DSM 22644 / CIP 104116 / JCM 14847 / LMG 12228 / 1C / PRS 101 / PAO1) OX=208964 GN=atpA PE=3 SV=1	3026.402634	4822.859585	5193.529976	4443.622924
B3PK30	14	5	97.1201	0.451706484	0.35147213	1.293063927	0.088992034	Control	Treated	151954.9234	DNA-directed RNA polymerase subunit beta OS=Cellvibrio japonicus (strain Ueda107) OX=498211 GN=rpoB PE=3 SV=1	51344.41276	31447.98176	32071.26493	31956.81039
Q9I351	1	1	4.6895	0.452438442	0.35147213	1.682235812	0.088846527	Treated	Control	20407.6367	GTP cyclohydrolase 1 2 OS=Pseudomonas aeruginosa (strain ATCC 15692 / DSM 22644 / CIP 104116 / JCM 14847 / LMG 12228 / 1C / PRS 101 / PAO1) OX=208964 GN=folE2 PE=3 SV=1	0	288.3626455	316.9544744	168.1394946
A4XZ93	17	1	150.2549	0.453705993	0.35147213	1.258823871	0.088595739	Treated	Control	79177.8781	Elongation factor G OS=Pseudomonas mendocina (strain ymp) OX=399739 GN=fusA PE=3 SV=1	2164.635372	3893.314253	3929.244858	3696.646738
Q883Y9;Q48K64;Q4ZUW2	23	2	125.0953	0.453764759	0.35147213	1.042281521	0.088584149	Control	Treated	71474.7566	Chaperone protein HtpG OS=Pseudomonas syringae pv. tomato (strain ATCC BAA-871 / DC3000) OX=223283 GN=htpG PE=3 SV=1	3983.305612	3711.869342	3792.369051	3590.64101
A6UZH7;B7V633;Q02T91;Q9HWC5;A4XZA1;A4VHL9;Q1IFX7;A5VXN6;B0KK56;B1JE13;C3K2Y7;Q3K5X7;Q4K522;Q88QP5	4	4	37.9163	0.455457656	0.35147213	1.251204397	0.088251632	Control	Treated	14964.2137	50S ribosomal protein L11 OS=Pseudomonas aeruginosa (strain PA7) OX=381754 GN=rplK PE=3 SV=1	6257.883681	4054.918316	4249.244769	3993.055228
A4XWT8	5	1	28.3856	0.455994772	0.35147213	128.4574524	0.088146687	Control	Treated	20200.2197	Ribosome-recycling factor OS=Pseudomonas mendocina (strain ymp) OX=399739 GN=frr PE=3 SV=1	3643.110035	10.76585515	9.72231374	18.72193626
B7UY63;P43335;Q02I31;Q3KG65;C3K0W5;Q4KG97;Q885L1	8	2	78.0338	0.456184646	0.35147213	1.094387605	0.088109651	Treated	Control	13447.2444	Putative pterin-4-alpha-carbinolamine dehydratase OS=Pseudomonas aeruginosa (strain LESB58) OX=557722 GN=PLES_44451 PE=3 SV=1	4550.363236	3893.397896	4334.096385	4906.651141
Q9HXV4;B7V109;Q02RF8	5	2	34.0086	0.458437242	0.35147213	1.625895755	0.087672795	Treated	Control	23164.3501	Adenylate kinase OS=Pseudomonas aeruginosa (strain ATCC 15692 / DSM 22644 / CIP 104116 / JCM 14847 / LMG 12228 / 1C / PRS 101 / PAO1) OX=208964 GN=adk PE=3 SV=1	158.8308361	1122.052455	1158.222178	924.3605289
C3JYT1;Q3K7V6	5	1	31.0602	0.459037659	0.35147213	1.63969193	0.087557133	Treated	Control	66603.9994	Aspartate--tRNA(Asp/Asn) ligase OS=Pseudomonas fluorescens (strain SBW25) OX=216595 GN=aspS PE=3 SV=1	97.55539972	908.8684841	880.9668031	769.2583173
Q48F77;Q4ZWR0;Q886M5	3	1	21.9222	0.459715093	0.35147213	1.752037718	0.087427025	Control	Treated	60136.2204	CTP synthase OS=Pseudomonas savastanoi pv. phaseolicola (strain 1448A / Race 6) OX=264730 GN=pyrG PE=3 SV=1	128.0218015	337.3464842	150.848787	114.7666623
B1J254;A5W9A3;Q88DU2	10	1	75.6681	0.462803424	0.352548357	1.355451056	0.086839089	Treated	Control	68914.9654	Chaperone protein DnaK OS=Pseudomonas putida (strain W619) OX=390235 GN=dnaK PE=3 SV=1	359.0999725	869.9566835	818.2492651	847.6768767
Q87UY0	3	2	15.0135	0.465541718	0.352548357	1.209347833	0.086324845	Control	Treated	71039.335	Glucans biosynthesis protein G OS=Pseudomonas syringae pv. tomato (strain ATCC BAA-871 / DC3000) OX=223283 GN=opgG PE=3 SV=1	543.6014607	796.4196443	568.1611683	539.8915098
Q02SH2	2	1	11.1556	0.465868881	0.352548357	1.372112845	0.086263842	Treated	Control	13110.7486	Ribosomal silencing factor RsfS OS=Pseudomonas aeruginosa (strain UCBPP-PA14) OX=208963 GN=rsfS PE=1 SV=1	0	592.7417607	410.8236422	402.4849414
Q3KFT8	16	1	91.4998	0.46647286	0.352548357	1.386558575	0.086151469	Control	Treated	71284.7786	Chaperone protein HtpG OS=Pseudomonas fluorescens (strain Pf0-1) OX=205922 GN=htpG PE=3 SV=1	1829.441803	994.8351698	916.209652	1120.687327
Q9I0K4	11	9	70.2338	0.468747193	0.352548357	1.422451906	0.08573114	Control	Treated	59343.0209	Isocitrate lyase OS=Pseudomonas aeruginosa (strain ATCC 15692 / DSM 22644 / CIP 104116 / JCM 14847 / LMG 12228 / 1C / PRS 101 / PAO1) OX=208964 GN=PA2634 PE=1 SV=1	6256.097293	3265.97188	3754.294168	2939.829641
A6V3E8;B7V2Z1;Q02PB3;Q9HZP8	6	6	33.6985	0.469119114	0.352548357	1.500193976	0.085662826	Treated	Control	43742.5474	Enoyl-[acyl-carrier-protein] reductase [NADH] OS=Pseudomonas aeruginosa (strain PA7) OX=381754 GN=fabV PE=3 SV=1	19.81921771	3085.223244	2560.584459	2097.581537
P0A132;P0A133;Q4KEW3;Q9X6E7;C3JZN6;Q1IC14;A5W5E0;B0KKR7;B1J6U5;Q88K26	6	2	35.2974	0.471349486	0.352922298	1.284375788	0.085255611	Treated	Control	20863.3886	Translation initiation factor IF-3 OS=Pseudomonas syringae pv. tomato (strain ATCC BAA-871 / DC3000) OX=223283 GN=infC PE=3 SV=1	273.4558694	550.5630952	547.4678329	510.8821738
A6VDK1;B7V3H1;Q02ET9;Q9HUA5	3	1	12.629	0.472284977	0.352922298	1.422043423	0.08508606	Treated	Control	59490.3963	Glucans biosynthesis protein G OS=Pseudomonas aeruginosa (strain PA7) OX=381754 GN=opgG PE=3 SV=1	629.2134742	2026.578927	1919.378975	1857.273141
B7V637;A6UZI1;Q02T87	44	1	349.7907	0.475566744	0.353014364	1.565740812	0.084497023	Control	Treated	151423.0046	DNA-directed RNA polymerase subunit beta OS=Pseudomonas aeruginosa (strain LESB58) OX=557722 GN=rpoB PE=3 SV=1	178.988492	411.3229735	177.589756	199.4276029
Q9I558	23	14	155.415	0.475872304	0.353014364	1.658352269	0.08444263	Control	Treated	72275.9704	Acetyl-coenzyme A synthetase 1 OS=Pseudomonas aeruginosa (strain ATCC 15692 / DSM 22644 / CIP 104116 / JCM 14847 / LMG 12228 / 1C / PRS 101 / PAO1) OX=208964 GN=acsA1 PE=3 SV=1	11814.81831	4686.773152	5079.895086	4870.699716
Q9HZP6	11	11	107.1108	0.47641164	0.353014364	1.142599381	0.084346811	Treated	Control	26433.7836	Electron transfer flavoprotein subunit beta OS=Pseudomonas aeruginosa (strain ATCC 15692 / DSM 22644 / CIP 104116 / JCM 14847 / LMG 12228 / 1C / PRS 101 / PAO1) OX=208964 GN=etfB PE=3 SV=1	8962.405042	6412.603604	8573.257709	8994.21765
A4VHM4	29	1	200.6914	0.478449065	0.353533777	1.341410664	0.083986975	Control	Treated	155670.9592	DNA-directed RNA polymerase subunit beta' OS=Pseudomonas stutzeri (strain A1501) OX=379731 GN=rpoC PE=3 SV=1	1107.389992	621.4789923	609.5101908	679.3337339
P41142	11	1	82.1967	0.482048611	0.355201357	1.265218203	0.083359412	Treated	Control	46962.5804	Arginine deiminase OS=Pseudomonas putida OX=303 GN=arcA PE=1 SV=1	241.0122495	453.3709883	477.3350849	401.2112277
Q02RA9;A6V1F1;B7V7V1;Q9HXZ4;A4XWS3;A5W831;B0KSB7;B1JBP2;Q1I644;Q3KH94;Q4KHF8;Q88MG1	13	7	78.0765	0.486547643	0.355668558	1.245453491	0.082589412	Control	Treated	59960.139	CTP synthase OS=Pseudomonas aeruginosa (strain UCBPP-PA14) OX=208963 GN=pyrG PE=3 SV=1	3337.286156	2112.313909	2172.860715	2202.734283
P43334	4	4	25.3036	0.48899815	0.355668558	1.241003107	0.082176603	Control	Treated	30435.9648	Phenylalanine-4-hydroxylase OS=Pseudomonas aeruginosa (strain ATCC 15692 / DSM 22644 / CIP 104116 / JCM 14847 / LMG 12228 / 1C / PRS 101 / PAO1) OX=208964 GN=phhA PE=3 SV=2	4842.442912	3106.793736	3010.234431	3395.258513
A6VB58;B7UZG4;P30720;Q02H54;A4VP83;A5W8M7;B0KFQ3;B1J3K4;O33499;Q1I5E1;Q88N56;P48226;Q48EI4;Q4K763;Q4ZP19;Q87X13	4	4	65.5457	0.489018517	0.355668558	1.599302268	0.082173192	Control	Treated	10266.7799	Co-chaperonin GroES OS=Pseudomonas aeruginosa (strain PA7) OX=381754 GN=groES PE=3 SV=1	45566.5368	18727.16183	20341.39282	19859.69982
Q3K5T5	13	10	52.9282	0.489705007	0.355668558	1.376143604	0.082058379	Treated	Control	105944.3476	LPS-assembly protein LptD OS=Pseudomonas fluorescens (strain Pf0-1) OX=205922 GN=lptD PE=3 SV=1	1094.342424	3212.640141	3164.684413	2762.342097
Q8XWD0	3	1	15.591	0.490622561	0.355668558	10.57176774	0.08190548	Control	Treated	34510.3743	Tyrosine recombinase XerD OS=Ralstonia solanacearum (strain GMI1000) OX=267608 GN=xerD PE=3 SV=1	1359.737716	49.04950784	42.09929874	91.16008212
A6UZ90;B7V4H3;Q02TH6;Q9I5V0;A4VHH5;A4XZJ9;C3K332;Q3K5S7;Q4K4X0;Q48NU2;Q4ZMG0;Q88A51	5	4	24.013	0.491362554	0.355668558	1.105281729	0.081782631	Treated	Control	48898.4687	UPF0229 protein PSPA7_0730 OS=Pseudomonas aeruginosa (strain PA7) OX=381754 GN=PSPA7_0730 PE=3 SV=1	2332.238569	2266.066333	2258.839347	2823.583047
A4XQT3	4	2	17.8215	0.492997292	0.355668558	1.07930357	0.081512698	Treated	Control	103106.5801	Protein translocase subunit SecA OS=Pseudomonas mendocina (strain ymp) OX=399739 GN=secA PE=3 SV=2	611.3865529	737.9538664	711.7350666	744.6128657
Q9I5U3	4	2	18.6076	0.493438816	0.355668558	1.266330861	0.081440133	Control	Treated	47010.2485	Chaperone SurA OS=Pseudomonas aeruginosa (strain ATCC 15692 / DSM 22644 / CIP 104116 / JCM 14847 / LMG 12228 / 1C / PRS 101 / PAO1) OX=208964 GN=surA PE=3 SV=2	1340.119177	821.6733978	898.5755595	808.5553652
P19176	21	3	130.3955	0.49560723	0.355970955	1.190949585	0.08108585	Control	Treated	154401.2507	DNA-directed RNA polymerase subunit beta' OS=Pseudomonas putida OX=303 GN=rpoC PE=3 SV=3	1497.365131	1025.619516	1080.154224	1038.31047
Q9I3F5	29	26	238.7718	0.496797369	0.355970955	1.338250612	0.08089287	Control	Treated	99490.0672	Aconitate hydratase A OS=Pseudomonas aeruginosa (strain ATCC 15692 / DSM 22644 / CIP 104116 / JCM 14847 / LMG 12228 / 1C / PRS 101 / PAO1) OX=208964 GN=acnA PE=3 SV=1	14967.77072	8216.539504	8563.128484	8761.212715
P38100	22	13	144.7381	0.497895337	0.355970955	1.214239541	0.080715751	Treated	Control	118643.4163	Carbamoyl-phosphate synthase large chain OS=Pseudomonas aeruginosa (strain ATCC 15692 / DSM 22644 / CIP 104116 / JCM 14847 / LMG 12228 / 1C / PRS 101 / PAO1) OX=208964 GN=carB PE=3 SV=3	4903.031195	2797.988564	4847.405302	4503.477397
B3PIS7;Q8XU76	8	1	62.0635	0.503078541	0.357531509	1.132555915	0.079891325	Control	Treated	49860.1086	ATP synthase subunit beta OS=Cellvibrio japonicus (strain Ueda107) OX=498211 GN=atpD PE=3 SV=1	613.6041288	464.3700035	489.5912075	462.2153371
A6V1G8;Q02R92;Q9HY08	4	2	16.7846	0.504753069	0.357531509	3.791451963	0.079629051	Control	Treated	95417.9688	DNA mismatch repair protein MutS OS=Pseudomonas aeruginosa (strain PA7) OX=381754 GN=mutS PE=3 SV=1	1943.589255	233.426769	319.8290615	254.3615242
A6V7J7	32	1	234.4756	0.505451893	0.357531509	1.324832104	0.079520177	Treated	Control	71554.971	Chaperone protein HtpG OS=Pseudomonas aeruginosa (strain PA7) OX=381754 GN=htpG PE=3 SV=1	142.8930701	383.6069775	359.3297555	338.1944103
A6V7X4;B7UVJ4;Q02K11;Q9I3I5	2	2	16.5386	0.505484328	0.357531509	1.198885632	0.079515132	Control	Treated	32323.7034	Cell division protein ZipA OS=Pseudomonas aeruginosa (strain PA7) OX=381754 GN=zipA PE=3 SV=1	1240.90448	866.6234723	777.1218623	980.7838919
Q889X8;Q48D29;Q4ZMN7	21	1	156.3411	0.509111578	0.358629648	1.278320372	0.078955531	Treated	Control	151729.3561	DNA-directed RNA polymerase subunit beta OS=Pseudomonas syringae pv. tomato (strain ATCC BAA-871 / DC3000) OX=223283 GN=rpoB PE=3 SV=1	10193.0743	5076.16716	8492.316103	11026.66632
A6VD57;B3EWP0;B7V207;Q02F74;Q9HUM0	2	1	11.1615	0.51103983	0.358629648	1.084963782	0.078661711	Control	Treated	9103.5313	RNA-binding protein Hfq OS=Pseudomonas aeruginosa (strain PA7) OX=381754 GN=hfq PE=1 SV=1	1891.185642	1646.319551	1755.42801	1505.054276
Q9KWV4;Q849R0	8	6	34.8016	0.511599698	0.358629648	2.375659592	0.078576872	Control	Treated	113531.3388	Toluene efflux pump membrane transporter TtgE OS=Pseudomonas putida (strain DOT-T1E) OX=1196325 GN=ttgE PE=2 SV=2	9995.736828	2189.81881	2271.796167	2857.539567
B7UVD3;P53593;A6V7K5;Q02K73;B1JAV3;Q1I7L3;A4XV90;A5W114;B0KNW8;Q4KFY6;C3K6N0;Q48K68;Q4ZUW7;Q883Z4;Q3KFU6;A4VKQ1	14	6	130.4152	0.512459751	0.358629648	1.336928257	0.078446955	Control	Treated	41827.871	Succinate--CoA ligase [ADP-forming] subunit beta OS=Pseudomonas aeruginosa (strain LESB58) OX=557722 GN=sucC PE=3 SV=1	15922.45527	8599.294666	9383.613934	8958.24533
P43903	6	3	25.3102	0.521261591	0.363826848	2.083648429	0.077145492	Control	Treated	35265.962	Quinone oxidoreductase OS=Pseudomonas aeruginosa (strain ATCC 15692 / DSM 22644 / CIP 104116 / JCM 14847 / LMG 12228 / 1C / PRS 101 / PAO1) OX=208964 GN=qor PE=3 SV=2	1660.721309	429.785079	516.4451684	486.8461538
A6UYL3;B7V3Z0;Q02U09;Q9X6W6	3	3	15.6776	0.524679703	0.364192538	2.287660544	0.07665358	Control	Treated	18702.5767	Bifunctional protein PyrR OS=Pseudomonas aeruginosa (strain PA7) OX=381754 GN=pyrR PE=3 SV=1	7338.802794	1646.57727	1763.702885	2164.056453
Q48LD5	4	1	19.8334	0.52481158	0.364192538	1.181589094	0.076634749	Treated	Control	31403.0961	4-hydroxy-tetrahydrodipicolinate synthase OS=Pseudomonas savastanoi pv. phaseolicola (strain 1448A / Race 6) OX=264730 GN=dapA PE=3 SV=1	46.30727831	3743.834877	2428.762933	2049.627703
A6VD45;B7V1Z5;Q02F86;Q9HUN2	5	3	37.9053	0.528844535	0.364192538	1.036496969	0.076064129	Control	Treated	15531.7312	50S ribosomal protein L9 OS=Pseudomonas aeruginosa (strain PA7) OX=381754 GN=rplI PE=3 SV=1	3140.734126	3044.122388	3121.057905	2846.01841
Q9I4F9	11	11	91.4927	0.529731002	0.364192538	1.283284015	0.075940054	Control	Treated	25764.438	Two-component response regulator PhoP OS=Pseudomonas aeruginosa (strain ATCC 15692 / DSM 22644 / CIP 104116 / JCM 14847 / LMG 12228 / 1C / PRS 101 / PAO1) OX=208964 GN=phoP PE=1 SV=1	30548.55266	17512.07573	19526.78679	17924.49276
O68562	1	1	5.4569	0.53087995	0.364192538	1.159015436	0.075779957	Treated	Control	19509.024	Outer membrane protein assembly factor BamE OS=Pseudomonas aeruginosa (strain ATCC 15692 / DSM 22644 / CIP 104116 / JCM 14847 / LMG 12228 / 1C / PRS 101 / PAO1) OX=208964 GN=bamE PE=3 SV=1	1954.81553	3079.003283	3016.831775	2817.441932
Q02RW0;Q51385	2	1	6.7644	0.531323462	0.364192538	1.033712397	0.075718373	Treated	Control	42156.2723	Dual-specificity RNA methyltransferase RlmN OS=Pseudomonas aeruginosa (strain UCBPP-PA14) OX=208963 GN=rlmN PE=3 SV=1	26.67292915	5103.191701	2760.464896	2542.339767
Q8XX80	5	5	15.8542	0.531422721	0.364192538	1.174210706	0.075704607	Control	Treated	108462.4106	Valine--tRNA ligase OS=Ralstonia solanacearum (strain GMI1000) OX=267608 GN=valS PE=3 SV=1	4925.437424	3502.487917	3195.687278	3981.836571
B7V5G9;A6VE52;Q02E84;Q51564	2	1	9.6301	0.534862709	0.36476414	1.234311418	0.075231194	Control	Treated	30547.9496	Diaminopimelate epimerase OS=Pseudomonas aeruginosa (strain LESB58) OX=557722 GN=dapF PE=3 SV=1	0	689.0076335	335.2242395	222.987913
A6VDP9;Q02EN5;Q9HU53;A5WA89;B0KN11;Q1IG62;Q88CX4	5	2	22.01	0.535014599	0.36476414	1.320207198	0.075210454	Treated	Control	55831.3299	2_3-bisphosphoglycerate-independent phosphoglycerate mutase OS=Pseudomonas aeruginosa (strain PA7) OX=381754 GN=gpmI PE=3 SV=1	607.9671162	2050.56103	1797.790335	1712.01766
P43336	17	15	128.5543	0.538915408	0.366479114	1.212198439	0.074682526	Control	Treated	43615.5817	Aromatic-amino-acid aminotransferase OS=Pseudomonas aeruginosa (strain ATCC 15692 / DSM 22644 / CIP 104116 / JCM 14847 / LMG 12228 / 1C / PRS 101 / PAO1) OX=208964 GN=phhC PE=3 SV=2	5285.744826	3384.530576	3362.812105	3789.709396
A0A0H2ZGN2	10	6	50.4741	0.542397132	0.367901033	1.129317755	0.074218851	Control	Treated	60019.0486	Di/tripeptide-binding protein 3 OS=Pseudomonas aeruginosa (strain UCBPP-PA14) OX=208963 GN=dppA3 PE=1 SV=1	2648.640291	1993.722222	2188.754968	1922.012343
Q9HXY5	7	4	38.0313	0.552180173	0.37357885	1.172760078	0.072952999	Treated	Control	19090.1631	Skp-like protein OS=Pseudomonas aeruginosa (strain ATCC 15692 / DSM 22644 / CIP 104116 / JCM 14847 / LMG 12228 / 1C / PRS 101 / PAO1) OX=208964 GN=PA3647 PE=3 SV=1	2149.654444	3709.497379	3573.716446	3297.662906
A6UZK7;B7V663;Q02T61;Q9HWF4	4	4	26.8088	0.561663333	0.377025039	1.206561073	0.071776169	Treated	Control	15174.4504	50S ribosomal protein L15 OS=Pseudomonas aeruginosa (strain PA7) OX=381754 GN=rplO PE=3 SV=1	3244.546228	1601.539073	3099.956427	2747.141454
Q9I0I6	8	3	47.0543	0.564857788	0.377025039	1.592807996	0.07139049	Control	Treated	60344.3305	Methyl-accepting chemotaxis protein PA2652 OS=Pseudomonas aeruginosa (strain ATCC 15692 / DSM 22644 / CIP 104116 / JCM 14847 / LMG 12228 / 1C / PRS 101 / PAO1) OX=208964 GN=PA2652 PE=4 SV=1	2186.757553	799.6178524	907.9389346	966.9734297
B7V634;A6UZH8;Q02T90;Q9HWC6;A4VHM0;A5VXN7;B1JE12;C3K2Y6;Q1IFX6;Q88QP4;A4XZA0;Q4K523;Q889Y1;Q8XUZ5	10	6	95.2035	0.565830058	0.377025039	1.247555332	0.071274156	Control	Treated	24234.1214	50S ribosomal protein L1 OS=Pseudomonas aeruginosa (strain LESB58) OX=557722 GN=rplA PE=3 SV=1	10726.05151	6240.045769	6655.710184	6943.764601
Q9I0A0	5	1	30.8723	0.566175394	0.377025039	1.077668359	0.071232953	Control	Treated	20939.4895	Translation initiation factor IF-3 OS=Pseudomonas aeruginosa (strain ATCC 15692 / DSM 22644 / CIP 104116 / JCM 14847 / LMG 12228 / 1C / PRS 101 / PAO1) OX=208964 GN=infC PE=1 SV=1	1115.895338	977.537182	1059.680615	882.8766692
Q888A4	2	1	9.3607	0.566351226	0.377025039	6.096460624	0.071211998	Control	Treated	36124.8147	Renalase OS=Pseudomonas syringae pv. tomato (strain ATCC BAA-871 / DC3000) OX=223283 GN=PSPTO_1126 PE=1 SV=1	1515.173765	82.23609582	126.2723067	135.7501944
C3K259;Q4ZNR2;Q87WQ5	6	1	30.0379	0.566433346	0.377025039	1.837331613	0.071202217	Control	Treated	90713.1147	Translation initiation factor IF-2 OS=Pseudomonas fluorescens (strain SBW25) OX=216595 GN=infB PE=3 SV=1	0	1791.767043	437.4191982	537.7814845
Q51344	3	2	14.1266	0.567250695	0.377025039	1.059869178	0.071105049	Treated	Control	40722.8823	Aspartate-semialdehyde dehydrogenase OS=Pseudomonas aeruginosa (strain ATCC 15692 / DSM 22644 / CIP 104116 / JCM 14847 / LMG 12228 / 1C / PRS 101 / PAO1) OX=208964 GN=asd PE=1 SV=2	901.9736884	1083.876844	1052.741642	1052.000129
Q889X7	20	1	139.5875	0.572072329	0.378567579	1.24973679	0.070538764	Treated	Control	155418.663	DNA-directed RNA polymerase subunit beta' OS=Pseudomonas syringae pv. tomato (strain ATCC BAA-871 / DC3000) OX=223283 GN=rpoC PE=3 SV=1	898.4486379	2560.821997	2282.320708	2040.857071
Q87WP0	12	1	74.8729	0.573165168	0.378567579	5.28011329	0.07041204	Control	Treated	68869.1746	Chaperone protein DnaK OS=Pseudomonas syringae pv. tomato (strain ATCC BAA-871 / DC3000) OX=223283 GN=dnaK PE=3 SV=1	3056.913042	193.9766873	272.5032108	343.1823911
P22263	5	3	51.2559	0.573864766	0.378567579	1.05866113	0.070331229	Control	Treated	36795.3633	Outer membrane porin F OS=Pseudomonas syringae pv. syringae OX=321 GN=oprF PE=3 SV=1	6728.552496	5830.186488	6180.246493	5682.604263
A6VF38;B7V797;Q02DE8;Q9HT14	4	3	21.081	0.579695	0.381462395	2.58484134	0.069667151	Control	Treated	31920.8887	ATP synthase subunit a OS=Pseudomonas aeruginosa (strain PA7) OX=381754 GN=atpB PE=3 SV=1	1450.383493	239.5550494	312.1312686	341.6568447
Q9I0J6	17	8	94.2511	0.583264307	0.382698045	1.078270315	0.069268741	Control	Treated	99969.2676	NADH-quinone oxidoreductase subunit G OS=Pseudomonas aeruginosa (strain ATCC 15692 / DSM 22644 / CIP 104116 / JCM 14847 / LMG 12228 / 1C / PRS 101 / PAO1) OX=208964 GN=nuoG PE=3 SV=1	6343.947882	5333.468644	5821.194131	5008.573106
A5VZI0;B1J4I4;P59604;Q1IE03;A4VIU7;A6V1S1;B7UVV5;C3KBZ2;Q02QZ6;Q3K7K0;Q4K749;Q9HY84;Q48F14;Q4ZPK0;Q87XM3;B0KUE7	8	4	42.8131	0.584466171	0.382698045	1.180928904	0.069135957	Treated	Control	45278.5256	Argininosuccinate synthase OS=Pseudomonas putida (strain ATCC 700007 / DSM 6899 / BCRC 17059 / F1) OX=351746 GN=argG PE=3 SV=1	2731.318115	5507.382391	4879.233725	4850.085834
A6V0C2	8	3	38.6518	0.586485852	0.383072297	1.096536845	0.068914358	Treated	Control	98440.4785	Leucine--tRNA ligase OS=Pseudomonas aeruginosa (strain PA7) OX=381754 GN=leuS PE=3 SV=1	646.4724829	890.5740491	818.4997201	866.9284342
P11436;B7V2X1;Q02QK0;A5W2C0;C3K9E6	16	1	128.9643	0.594552324	0.387217916	1.148238566	0.068048233	Treated	Control	39008.0952	Aliphatic amidase OS=Pseudomonas aeruginosa (strain ATCC 15692 / DSM 22644 / CIP 104116 / JCM 14847 / LMG 12228 / 1C / PRS 101 / PAO1) OX=208964 GN=amiE PE=1 SV=2	1167.81897	1917.529309	1925.399902	1617.315981
Q02NB5	19	17	209.2884	0.596831704	0.387217916	1.219707441	0.067808876	Control	Treated	45748.5952	Isocitrate dehydrogenase [NADP] OS=Pseudomonas aeruginosa (strain UCBPP-PA14) OX=208963 GN=icd PE=1 SV=1	25449.10827	15058.92271	17280.21085	15931.05738
G3XD61	4	3	19.1327	0.597224173	0.387217916	1.155104016	0.067767898	Control	Treated	39078.1339	UDP-2_3-diacetamido-2_3-dideoxy-D-glucuronate 2-epimerase OS=Pseudomonas aeruginosa (strain ATCC 15692 / DSM 22644 / CIP 104116 / JCM 14847 / LMG 12228 / 1C / PRS 101 / PAO1) OX=208964 GN=wbpI PE=1 SV=1	419.7363327	625.9420697	453.957324	451.310416
Q88RB9	6	5	42.43	0.59950377	0.387745566	1.266952129	0.067531249	Control	Treated	45223.3381	5-aminovalerate aminotransferase DavT OS=Pseudomonas putida (strain ATCC 47054 / DSM 6125 / CFBP 8728 / NCIMB 11950 / KT2440) OX=160488 GN=davT PE=1 SV=1	1196.989403	2213.094913	1371.234071	1320.331172
A4XYE0	13	8	64.2726	0.603539015	0.388620277	1.590655955	0.067117981	Control	Treated	89939.7034	Translation initiation factor IF-2 OS=Pseudomonas mendocina (strain ymp) OX=399739 GN=infB PE=3 SV=1	9403.784968	3222.298369	4104.775546	3832.882689
P28810	12	8	87.8502	0.603794357	0.388620277	1.207998083	0.06709207	Control	Treated	54005.6295	Methylmalonate-semialdehyde dehydrogenase [acylating] OS=Pseudomonas aeruginosa (strain ATCC 15692 / DSM 22644 / CIP 104116 / JCM 14847 / LMG 12228 / 1C / PRS 101 / PAO1) OX=208964 GN=mmsA PE=1 SV=2	4938.653025	2958.376619	3312.920791	3224.36578
A6V0U8;B7UWH7;Q02RW8;Q9HXI8	6	5	31.5483	0.610436976	0.391878873	1.168900921	0.066427907	Control	Treated	44851.8206	Cysteine desulfurase IscS OS=Pseudomonas aeruginosa (strain PA7) OX=381754 GN=iscS PE=3 SV=1	2543.493929	1640.482958	1727.095683	1852.315379
A4VQN0;A6VD48;B7V1Z8;Q02F83;Q9HUM9;A4XPZ7;A5W9R8;B0KKY3;B1JAH1;C3KE67;Q1I461;Q3KIX8;Q48NZ3;Q4KJ62;Q4ZYX1;Q87VK3;Q88DE8;B3PCS2	5	3	40.114	0.612693468	0.391878873	1.048117208	0.066206572	Treated	Control	16233.7559	30S ribosomal protein S6 OS=Pseudomonas stutzeri (strain A1501) OX=379731 GN=rpsF PE=3 SV=1	1596.448722	1890.748381	1811.389391	1843.601901
B7V9D9;P48247;Q02SE5;A4VQY0;A6V0D2;Q1I4H5	2	1	11.4614	0.614161232	0.391878873	1.209829801	0.06606375	Treated	Control	45683.2112	Glutamate-1-semialdehyde 2_1-aminomutase OS=Pseudomonas aeruginosa (strain LESB58) OX=557722 GN=hemL PE=3 SV=1	176.8634649	574.793363	490.8956901	418.4811408
A4XWS9	2	2	9.6554	0.614782813	0.391878873	1.894336268	0.066003537	Control	Treated	28069.7865	Acyl-[acyl-carrier-protein]--UDP-N-acetylglucosamine O-acyltransferase OS=Pseudomonas mendocina (strain ymp) OX=399739 GN=lpxA PE=3 SV=1	1812.328941	448.1094703	610.8380539	582.4233798
A4VKA3	6	5	23.2507	0.621424794	0.393013495	1.169682141	0.065370089	Treated	Control	77903.1295	Fatty acid oxidation complex subunit alpha OS=Pseudomonas stutzeri (strain A1501) OX=379731 GN=fadB PE=3 SV=1	245.0118906	1568.891522	1050.525713	1071.164715
A4VHM9;A4XZ91;A5VXP6;A6UZI7;B0KK66;B1JDW5;B7V643;C3K2X7;Q02T81;Q1IFW7;Q3K5Y7;Q4K532;Q88QN6;Q9HWD4;Q48D35;Q4ZMP3;Q889X2;B3PK36	5	5	43.067	0.621747233	0.393013495	1.055720631	0.065339796	Control	Treated	11752.588	30S ribosomal protein S10 OS=Pseudomonas stutzeri (strain A1501) OX=379731 GN=rpsJ PE=3 SV=1	2672.58408	2259.006664	2399.311278	2271.991528
Q9I1L9	13	12	93.1718	0.622326319	0.393013495	1.135821511	0.065285498	Treated	Control	48931.293	Dihydrolipoyl dehydrogenase OS=Pseudomonas aeruginosa (strain ATCC 15692 / DSM 22644 / CIP 104116 / JCM 14847 / LMG 12228 / 1C / PRS 101 / PAO1) OX=208964 GN=lpdV PE=1 SV=1	6023.514292	3753.909272	4966.634524	6138.773484
P15276	3	3	29.8904	0.622505592	0.393013495	1.041849432	0.065268716	Control	Treated	34547.6661	Transcriptional regulatory protein AlgP OS=Pseudomonas aeruginosa (strain ATCC 15692 / DSM 22644 / CIP 104116 / JCM 14847 / LMG 12228 / 1C / PRS 101 / PAO1) OX=208964 GN=algP PE=4 SV=2	4076.474502	4455.172975	4327.346416	3861.59837
P29365	4	2	15.7683	0.626641845	0.394423604	1.368575109	0.064885091	Control	Treated	46452.1884	Homoserine dehydrogenase OS=Pseudomonas aeruginosa (strain ATCC 15692 / DSM 22644 / CIP 104116 / JCM 14847 / LMG 12228 / 1C / PRS 101 / PAO1) OX=208964 GN=hom PE=3 SV=2	2049.647811	907.7296683	1167.58368	993.3335105
Q8SCY1	14	7	44.9366	0.627721153	0.394423604	1.096187273	0.06478611	Treated	Control	245815.4769	Peptidoglycan hydrolase gp181 OS=Pseudomonas phage phiKZ OX=169683 PE=1 SV=1	534.9270837	5910.802587	3827.588259	3238.138574
Q02QI1	2	2	16.0296	0.631742769	0.394877975	1.058793161	0.064421331	Treated	Control	11282.8154	STAS-domain containing protein PA14_20770 OS=Pseudomonas aeruginosa (strain UCBPP-PA14) OX=208963 GN=PA14_20770 PE=1 SV=1	1878.112721	2255.955218	2068.711311	2308.411551
Q02F79;B7V202;Q9HUM5	3	1	12.5471	0.634785567	0.394877975	1.110264229	0.064149519	Treated	Control	42717.3987	ATP phosphoribosyltransferase regulatory subunit OS=Pseudomonas aeruginosa (strain UCBPP-PA14) OX=208963 GN=hisZ PE=3 SV=1	3120.579065	1943.75613	2881.186085	2741.564128
Q02T67;A6UZK1;B7V657;Q9HWE8	3	2	16.2057	0.634870261	0.394877975	1.180637185	0.064142005	Treated	Control	11622.4823	30S ribosomal protein S14 OS=Pseudomonas aeruginosa (strain UCBPP-PA14) OX=208963 GN=rpsN PE=3 SV=1	1932.95097	493.7348113	1530.893893	1334.141577
Q9HVI1	1	1	5.2981	0.6365554	0.394877975	1.300891485	0.063993059	Control	Treated	14630.4335	Cyclic diguanosine monophosphate-binding protein PA4608 OS=Pseudomonas aeruginosa (strain ATCC 15692 / DSM 22644 / CIP 104116 / JCM 14847 / LMG 12228 / 1C / PRS 101 / PAO1) OX=208964 GN=PA4608 PE=1 SV=1	868.7830973	430.8866666	401.1527127	597.9081456
B7UZH3;Q02H45;Q9HW11;A6VB67;A5W8N5;B0KFR1;P59560;Q1I5D3;A4VP90;A4XQU1	6	5	34.8625	0.638387195	0.394877975	1.680572973	0.063832381	Control	Treated	18157.9449	UPF0234 protein PLES_47741 OS=Pseudomonas aeruginosa (strain LESB58) OX=557722 GN=PLES_47741 PE=3 SV=1	1741.786026	505.7118477	702.8377121	634.5025343
O82851;A6V1D3;Q02RC7;B7V7F8;B3PBP7;Q4KHH5	18	12	122.422	0.640997675	0.394877975	1.092770916	0.063605593	Treated	Control	30710.2662	Elongation factor Ts OS=Pseudomonas aeruginosa (strain ATCC 15692 / DSM 22644 / CIP 104116 / JCM 14847 / LMG 12228 / 1C / PRS 101 / PAO1) OX=208964 GN=tsf PE=3 SV=1	5212.924303	3679.820603	4532.620023	5185.112973
Q02QX1;B7UWJ8;Q9HYC7;A6V1U3;A4VJ05;A4XS54;A5VZI8;B0KUD8;B1J1D1;C3KBZ7;Q1IDZ3;Q3K7L0;Q4K758;Q88NV7	13	9	64.4905	0.641369555	0.394877975	1.217743425	0.063573494	Control	Treated	75545.9622	Methionine--tRNA ligase OS=Pseudomonas aeruginosa (strain UCBPP-PA14) OX=208963 GN=metG PE=3 SV=1	1838.616592	1036.500938	1229.985537	1131.035242
Q9I6M5;P0DOV9	15	11	112.549	0.641511253	0.394877975	1.240829484	0.063561277	Control	Treated	51907.4064	Glutarate-semialdehyde dehydrogenase OS=Pseudomonas aeruginosa (strain ATCC 15692 / DSM 22644 / CIP 104116 / JCM 14847 / LMG 12228 / 1C / PRS 101 / PAO1) OX=208964 GN=davD PE=1 SV=1	7120.507762	3834.542262	4587.941112	4240.870718
Q9I2V5	30	26	220.1054	0.641878955	0.394877975	1.131514468	0.063529609	Treated	Control	94255.7664	Aconitate hydratase B OS=Pseudomonas aeruginosa (strain ATCC 15692 / DSM 22644 / CIP 104116 / JCM 14847 / LMG 12228 / 1C / PRS 101 / PAO1) OX=208964 GN=acnB PE=3 SV=1	8488.676898	15283.99893	12525.14851	14373.97813
P19175	16	1	116.4571	0.649124559	0.397854361	1.110939889	0.062915812	Treated	Control	151933.6528	DNA-directed RNA polymerase subunit beta OS=Pseudomonas putida OX=303 GN=rpoB PE=3 SV=2	247.5010182	1720.480941	1151.545533	1034.764126
Q9I2Q2	7	4	25.9789	0.651770535	0.397854361	1.134516656	0.06269645	Treated	Control	135918.6447	Methionine synthase OS=Pseudomonas aeruginosa (strain ATCC 15692 / DSM 22644 / CIP 104116 / JCM 14847 / LMG 12228 / 1C / PRS 101 / PAO1) OX=208964 GN=metH PE=3 SV=1	1325.778099	663.3899083	1072.355288	1184.388948
Q48FC1;Q4ZWL5;Q87Y31	4	1	24.846	0.652393721	0.397854361	1.167596643	0.062645154	Control	Treated	66567.8609	Aspartate--tRNA(Asp/Asn) ligase OS=Pseudomonas savastanoi pv. phaseolicola (strain 1448A / Race 6) OX=264730 GN=aspS PE=3 SV=1	1578.866101	986.4113193	1192.081368	1004.976524
A4VRF7;Q3K5D7;Q4K4H7;Q87V73	10	2	75.4977	0.652733081	0.397854361	1.149574024	0.062617278	Control	Treated	51513.861	Adenosylhomocysteinase OS=Pseudomonas stutzeri (strain A1501) OX=379731 GN=ahcY PE=3 SV=1	8282.040702	5384.887383	5509.105353	6379.583671
A6V4E1;B7VAQ8;Q02ND6;Q9I0J4	5	1	30.8658	0.656335602	0.398578491	1.142243034	0.062323902	Treated	Control	21123.0723	NADH-quinone oxidoreductase subunit I OS=Pseudomonas aeruginosa (strain PA7) OX=381754 GN=nuoI PE=3 SV=1	115.0141635	611.5264174	471.6660604	358.2198568
Q9HZ76	4	1	24.3747	0.656934573	0.398578491	1.308290227	0.062275571	Control	Treated	39323.919	UDP-2-acetamido-2-deoxy-3-oxo-D-glucuronate aminotransferase OS=Pseudomonas aeruginosa (strain ATCC 15692 / DSM 22644 / CIP 104116 / JCM 14847 / LMG 12228 / 1C / PRS 101 / PAO1) OX=208964 GN=wbpE PE=1 SV=1	1895.917591	885.5314803	968.1706214	1157.847761
B0KK53;A5VXN3;B1JDW6;Q88QP8	7	1	71.8681	0.660102012	0.399583778	1.091173258	0.062022092	Control	Treated	43838.0138	Elongation factor Tu OS=Pseudomonas putida (strain GB-1) OX=76869 GN=tuf1 PE=3 SV=1	2622.651199	1989.312026	1952.914181	2273.695287
Q3K5X8	4	1	38.8023	0.664109599	0.400865204	1.156993919	0.061706395	Control	Treated	24208.0424	50S ribosomal protein L1 OS=Pseudomonas fluorescens (strain Pf0-1) OX=205922 GN=rplA PE=3 SV=1	1111.710065	695.2490973	794.4864954	767.28417
A5VXS2;Q1IFU1;Q3K612;Q48D61;Q4K557;Q4ZMR8;Q889U6;Q88QL1	6	1	43.2154	0.665249644	0.400865204	1.062754272	0.061617602	Control	Treated	36743.8168	DNA-directed RNA polymerase subunit alpha OS=Pseudomonas putida (strain ATCC 700007 / DSM 6899 / BCRC 17059 / F1) OX=351746 GN=rpoA PE=3 SV=1	1299.004916	1593.404884	1426.984881	1294.631842
P38098	4	2	19.9445	0.667512536	0.401314617	1.842104935	0.061442673	Control	Treated	41056.3631	Carbamoyl-phosphate synthase small chain OS=Pseudomonas aeruginosa (strain ATCC 15692 / DSM 22644 / CIP 104116 / JCM 14847 / LMG 12228 / 1C / PRS 101 / PAO1) OX=208964 GN=carA PE=3 SV=1	3450.297828	795.3508116	998.7615803	1306.01952
P22008	1	1	4.3662	0.669942657	0.4014676	1.099864454	0.061256755	Treated	Control	28322.229	Pyrroline-5-carboxylate reductase OS=Pseudomonas aeruginosa (strain ATCC 15692 / DSM 22644 / CIP 104116 / JCM 14847 / LMG 12228 / 1C / PRS 101 / PAO1) OX=208964 GN=proC PE=1 SV=2	306.2531061	514.9786351	448.2305825	455.013018
P24474	14	11	81.6134	0.672070987	0.4014676	1.114233366	0.061095562	Treated	Control	62767.4273	Nitrite reductase OS=Pseudomonas aeruginosa (strain ATCC 15692 / DSM 22644 / CIP 104116 / JCM 14847 / LMG 12228 / 1C / PRS 101 / PAO1) OX=208964 GN=nirS PE=1 SV=1	1667.960545	3125.797422	2789.263989	2552.101089
Q9X4G0;B7VA96;A6V6F5;B0KGU6;B1J390;Q1I500;Q4KI35;Q6EMI9;Q3KHV3	18	2	170.7285	0.67231995	0.4014676	1.125564205	0.061076805	Treated	Control	48183.6429	Homogentisate 1_2-dioxygenase OS=Pseudomonas aeruginosa (strain ATCC 15692 / DSM 22644 / CIP 104116 / JCM 14847 / LMG 12228 / 1C / PRS 101 / PAO1) OX=208964 GN=hmgA PE=3 SV=2	6464.21138	3248.385187	5899.12373	5033.0273
P42257	4	4	18.5978	0.67700609	0.403355362	1.126682175	0.060727605	Treated	Control	72528.4485	Protein PilJ OS=Pseudomonas aeruginosa (strain ATCC 15692 / DSM 22644 / CIP 104116 / JCM 14847 / LMG 12228 / 1C / PRS 101 / PAO1) OX=208964 GN=pilJ PE=4 SV=1	239.5233124	929.6544762	714.5266877	602.7650866
P00106	3	3	25.7762	0.680184583	0.404338413	1.162136742	0.060494869	Control	Treated	20962.8255	Cytochrome c4 OS=Pseudomonas aeruginosa (strain ATCC 15692 / DSM 22644 / CIP 104116 / JCM 14847 / LMG 12228 / 1C / PRS 101 / PAO1) OX=208964 GN=cc4 PE=1 SV=3	1894.651315	1180.911626	1522.0754	1124.397111
B3PHK5	3	1	14.7637	0.685697795	0.406701827	1.060266258	0.060098955	Treated	Control	48148.6978	ATP-dependent Clp protease ATP-binding subunit ClpX OS=Cellvibrio japonicus (strain Ueda107) OX=498211 GN=clpX PE=3 SV=1	433.8442227	419.9212156	402.5945502	502.6241366
O30508	6	5	39.9915	0.691763064	0.409381371	1.956849209	0.0596746	Control	Treated	43861.7878	Succinylornithine transaminase/acetylornithine aminotransferase OS=Pseudomonas aeruginosa (strain ATCC 15692 / DSM 22644 / CIP 104116 / JCM 14847 / LMG 12228 / 1C / PRS 101 / PAO1) OX=208964 GN=aruC PE=1 SV=2	21314.28765	4170.401424	5674.799478	7348.528511
A6UZJ5;B7V651;Q02T73;Q9HWE2;A4VHN7;A4XZ83;A5VXQ4;B0KK74;B1JDX7;C3K2W9;Q1IFV9;Q3K5Z5;Q4K540;Q88QM8;Q48D43;Q4ZMQ1;Q889W4	4	3	28.3263	0.694965448	0.410358495	1.175659626	0.059455203	Control	Treated	15371.1577	50S ribosomal protein L16 OS=Pseudomonas aeruginosa (strain PA7) OX=381754 GN=rplP PE=3 SV=1	2839.301159	1654.740168	1707.53345	2115.036646
P37799	2	2	22.528	0.699580956	0.41216382	1.087485839	0.059144568	Treated	Control	16511.9363	Biotin carboxyl carrier protein of acetyl-CoA carboxylase OS=Pseudomonas aeruginosa (strain ATCC 15692 / DSM 22644 / CIP 104116 / JCM 14847 / LMG 12228 / 1C / PRS 101 / PAO1) OX=208964 GN=accB PE=3 SV=1	3522.57395	2833.037937	2968.197639	3943.440287
Q8XTL6	1	1	4.4822	0.703174122	0.41336014	1.237173454	0.058907242	Control	Treated	39045.993	Tyrosine recombinase XerC 2 OS=Ralstonia solanacearum (strain GMI1000) OX=267608 GN=xerC2 PE=3 SV=1	4432.811311	2231.655482	2122.232356	3264.616813
A6V058;B7V7R4;Q02SL1;Q9KGU7	3	1	10.0687	0.711011561	0.416714271	1.195263555	0.058403025	Treated	Control	68248.0755	1-deoxy-D-xylulose-5-phosphate synthase OS=Pseudomonas aeruginosa (strain PA7) OX=381754 GN=dxs PE=3 SV=1	428.1913532	1192.90558	1262.069152	675.5689318
Q9HWD2;Q3K5Y5	35	17	319.6015	0.71203047	0.416714271	1.155430467	0.05833881	Control	Treated	78126.7612	Elongation factor G 1 OS=Pseudomonas aeruginosa (strain ATCC 15692 / DSM 22644 / CIP 104116 / JCM 14847 / LMG 12228 / 1C / PRS 101 / PAO1) OX=208964 GN=fusA PE=1 SV=1	17190.84904	10209.43734	12084.97157	11629.38178
Q9HX33;B7V9C9;Q02SF5	11	5	60.9476	0.719921802	0.420402561	1.010375372	0.057851707	Control	Treated	98332.3595	Leucine--tRNA ligase OS=Pseudomonas aeruginosa (strain ATCC 15692 / DSM 22644 / CIP 104116 / JCM 14847 / LMG 12228 / 1C / PRS 101 / PAO1) OX=208964 GN=leuS PE=3 SV=1	642.3666713	671.9618806	644.1164287	656.7155077
Q51548	5	1	27.2735	0.724914468	0.420903139	4.305454372	0.057552757	Control	Treated	49706.1155	L-ornithine N(5)-monooxygenase OS=Pseudomonas aeruginosa (strain ATCC 15692 / DSM 22644 / CIP 104116 / JCM 14847 / LMG 12228 / 1C / PRS 101 / PAO1) OX=208964 GN=pvdA PE=1 SV=2	3496.146777	174.2417953	396.0109355	456.4864446
Q9I6G2	2	2	11.3923	0.727355372	0.420903139	1.176833923	0.057409164	Control	Treated	11773.1911	UPF0339 protein PA0329 OS=Pseudomonas aeruginosa (strain ATCC 15692 / DSM 22644 / CIP 104116 / JCM 14847 / LMG 12228 / 1C / PRS 101 / PAO1) OX=208964 GN=PA0329 PE=3 SV=1	2398.088458	1322.782516	1592.074446	1569.689419
Q9HZ71	18	17	163.4588	0.727403513	0.420903139	1.046670214	0.057406349	Control	Treated	61983.9783	30S ribosomal protein S1 OS=Pseudomonas aeruginosa (strain ATCC 15692 / DSM 22644 / CIP 104116 / JCM 14847 / LMG 12228 / 1C / PRS 101 / PAO1) OX=208964 GN=rpsA PE=3 SV=1	9349.493496	7676.525674	8370.307103	7896.53506
A6VDR9;B7V3P2;Q02EL6;Q9HU36	2	2	10.9481	0.729320488	0.420903139	1.098295798	0.057294773	Treated	Control	10682.0647	Probable Fe(2+)-trafficking protein OS=Pseudomonas aeruginosa (strain PA7) OX=381754 GN=PSPA7_5885 PE=3 SV=1	326.5211686	842.6741306	720.2349499	563.8873343
B7V1A6;Q02FX9;Q9HVA2;A4VPI6;A5W952;B0KHU2;B1J2D7;Q3K6T1;Q4K608;Q88DZ0;C3K225;Q1I4R5;Q48N66;Q4ZY66;Q888N4;A4XR11	13	1	115.8175	0.731671787	0.420903139	1.117921194	0.057159313	Control	Treated	36766.8172	Ketol-acid reductoisomerase (NADP(+)) OS=Pseudomonas aeruginosa (strain LESB58) OX=557722 GN=ilvC PE=3 SV=1	2159.177948	3354.775876	2563.267409	2369.060428
A6UZL4;B7V669;O52761;Q02T54;A4VHQ6;A4XZ64;C3K2V0;Q3K613;Q48D62;Q4K558;Q4ZMR9;Q889U5	3	3	19.7331	0.732131099	0.420903139	1.189389287	0.05713303	Control	Treated	14560.8806	50S ribosomal protein L17 OS=Pseudomonas aeruginosa (strain PA7) OX=381754 GN=rplQ PE=3 SV=1	3685.691188	1960.056722	2264.372104	2482.389927
A6V1D4;A4VJS3;O82852;Q02RC6;Q48F61;Q4ZWS6;Q886P1	3	3	13.5646	0.733187418	0.420903139	1.084588219	0.057072806	Control	Treated	26486.7153	Uridylate kinase OS=Pseudomonas aeruginosa (strain PA7) OX=381754 GN=pyrH PE=3 SV=1	5537.675209	3984.371544	4703.423459	4075.988477
A4XQN4	3	1	15.4358	0.733524975	0.420903139	1.022800663	0.057053626	Treated	Control	45116.4687	UDP-N-acetylglucosamine 1-carboxyvinyltransferase OS=Pseudomonas mendocina (strain ymp) OX=399739 GN=murA PE=3 SV=1	171.0158306	879.7321248	584.7731211	489.9325842
B7V3E4;Q02EW6;Q9HUC8;A6VDH2	5	3	26.0965	0.735099134	0.420903139	1.199526293	0.056964593	Control	Treated	65555.6974	Arginine--tRNA ligase OS=Pseudomonas aeruginosa (strain LESB58) OX=557722 GN=argS PE=3 SV=1	1525.645758	788.1483643	989.3817315	939.54149
P31961	6	4	31.9209	0.744396401	0.425034165	1.118437455	0.056452474	Control	Treated	65638.9044	Phosphogluconate dehydratase OS=Pseudomonas aeruginosa (strain ATCC 15692 / DSM 22644 / CIP 104116 / JCM 14847 / LMG 12228 / 1C / PRS 101 / PAO1) OX=208964 GN=edd PE=3 SV=3	2208.357042	1396.97182	1664.351658	1559.189227
A4XZ65;A6UZL3;O52760;Q02T55;A4VHQ5;Q8L2F8;B3PK62;Q8XV38	7	2	50.6601	0.745527369	0.425034165	1.072776955	0.05639176	Treated	Control	36683.7209	DNA-directed RNA polymerase subunit alpha OS=Pseudomonas mendocina (strain ymp) OX=399739 GN=rpoA PE=3 SV=1	1127.573254	2021.736145	1784.888973	1593.617575
Q8XUZ8	4	1	23.6937	0.749642002	0.42646087	1.044967009	0.056173733	Treated	Control	152656.6741	DNA-directed RNA polymerase subunit beta OS=Ralstonia solanacearum (strain GMI1000) OX=267608 GN=rpoB PE=3 SV=1	956.7887504	731.6452363	922.9267041	841.4311085
Q884C8;Q48KA5;Q4ZV02;Q4KF16;B1J522;Q3KF35	8	2	33.9911	0.754846089	0.428499897	1.062205273	0.05590434	Treated	Control	56807.4103	Glutamate--tRNA ligase OS=Pseudomonas syringae pv. tomato (strain ATCC BAA-871 / DC3000) OX=223283 GN=gltX PE=3 SV=1	2288.618607	3903.073272	3319.183227	3257.664538
O69754	3	2	15.8428	0.762154257	0.430825486	1.156296776	0.055537843	Control	Treated	30570.696	Trans-2_3-dihydro-3-hydroxyanthranilate isomerase OS=Pseudomonas aeruginosa (strain ATCC 15692 / DSM 22644 / CIP 104116 / JCM 14847 / LMG 12228 / 1C / PRS 101 / PAO1) OX=208964 GN=phzF1 PE=3 SV=2	3205.139941	1780.396454	2386.519831	1925.121004
A4VHM1;A4XZ99;A6UZH9;B7V635;Q02T89;Q9HWC7	3	1	39.0811	0.762200116	0.430825486	1.056832861	0.055535587	Control	Treated	17525.3361	50S ribosomal protein L10 OS=Pseudomonas stutzeri (strain A1501) OX=379731 GN=rplJ PE=3 SV=1	3363.069877	2604.702574	2994.650877	2652.19516
Q9I747	5	5	40.897	0.768725308	0.433559526	1.015734674	0.055219903	Treated	Control	17471.7429	Protein hcp1 OS=Pseudomonas aeruginosa (strain ATCC 15692 / DSM 22644 / CIP 104116 / JCM 14847 / LMG 12228 / 1C / PRS 101 / PAO1) OX=208964 GN=hcp1 PE=1 SV=1	427.5631214	1660.081979	1113.279422	1007.214093
A6V262	14	1	117.938	0.770315012	0.433559526	1.374939058	0.055144612	Control	Treated	39008.0548	Aliphatic amidase OS=Pseudomonas aeruginosa (strain PA7) OX=381754 GN=amiE PE=3 SV=1	1499.857716	4416.638942	2309.463144	1993.634235
Q9I702	9	8	37.1487	0.772700262	0.433978667	1.054633104	0.055032821	Treated	Control	53836.3128	Putative 3-oxopropanoate dehydrogenase OS=Pseudomonas aeruginosa (strain ATCC 15692 / DSM 22644 / CIP 104116 / JCM 14847 / LMG 12228 / 1C / PRS 101 / PAO1) OX=208964 GN=bauC PE=2 SV=1	2399.424707	3878.925783	3462.392238	3158.964029
Q4ZYW8;Q48NZ0;Q87VK6;C3KE70;A5W9R5;B0KKY0;B1JAG8;Q1I464;Q3KIX5;Q4KJ59;Q88DF1	5	1	25.3413	0.776015037	0.434042298	1.105280385	0.054879799	Control	Treated	15470.5581	50S ribosomal protein L9 OS=Pseudomonas syringae pv. syringae (strain B728a) OX=205918 GN=rplI PE=3 SV=1	891.6463704	566.2781263	618.8061154	700.2478702
Q9I1M2	10	10	65.6662	0.776095144	0.434042298	1.07429279	0.054876134	Treated	Control	45541.4192	2-oxoisovalerate dehydrogenase subunit alpha OS=Pseudomonas aeruginosa (strain ATCC 15692 / DSM 22644 / CIP 104116 / JCM 14847 / LMG 12228 / 1C / PRS 101 / PAO1) OX=208964 GN=bkdA1 PE=3 SV=1	6584.67777	3855.513911	4844.051092	6371.771553
B7V636;A6UZI0;Q02T88;Q9HWC8;A4VHM2	3	2	34.0778	0.779237073	0.434880059	1.499404646	0.054733641	Control	Treated	12479.4225	50S ribosomal protein L7/L12 OS=Pseudomonas aeruginosa (strain LESB58) OX=557722 GN=rplL PE=3 SV=1	23695.96399	6452.570323	9355.612057	10751.39133
Q9HU21	1	1	4.9539	0.782032224	0.435043421	1.01880286	0.054608894	Control	Treated	20937.5639	dTDP-4-dehydrorhamnose 3_5-epimerase OS=Pseudomonas aeruginosa (strain ATCC 15692 / DSM 22644 / CIP 104116 / JCM 14847 / LMG 12228 / 1C / PRS 101 / PAO1) OX=208964 GN=rmlC PE=1 SV=1	367.9138942	1625.962204	951.7928005	1005.284644
P23189	5	4	22.6868	0.784129543	0.435043421	1.107956091	0.054516532	Control	Treated	49465.4217	Glutathione reductase OS=Pseudomonas aeruginosa (strain ATCC 15692 / DSM 22644 / CIP 104116 / JCM 14847 / LMG 12228 / 1C / PRS 101 / PAO1) OX=208964 GN=gor PE=3 SV=1	784.827028	1260.65556	982.29916	863.8774223
G3XD24;Q9HW93;Q9HW91;Q88IY8;Q88N45;Q9I3S1;Q9Z429	8	4	43.4136	0.784572822	0.435043421	1.052076945	0.054497146	Treated	Control	68131.2883	Methyl-accepting chemotaxis protein PctA OS=Pseudomonas aeruginosa (strain ATCC 15692 / DSM 22644 / CIP 104116 / JCM 14847 / LMG 12228 / 1C / PRS 101 / PAO1) OX=208964 GN=pctA PE=1 SV=1	1324.920818	2292.370004	1992.247908	1813.420368
C3K238	3	2	13.0219	0.787583257	0.435043421	1.409925436	0.054366739	Control	Treated	26274.899	Sugar fermentation stimulation protein homolog OS=Pseudomonas fluorescens (strain SBW25) OX=216595 GN=sfsA PE=3 SV=1	2098.22084	6786.728407	3209.052496	3092.663199
A6V1F3;B7V7V4;Q02RA7;Q9HXZ5;A4XWS1;B0KSB9;B1JB38;Q1I646;Q88MF9;Q48F79	10	7	81.647	0.787752681	0.435043421	1.045777025	0.054359465	Treated	Control	45366.3212	Enolase OS=Pseudomonas aeruginosa (strain PA7) OX=381754 GN=eno PE=3 SV=1	2519.493114	2049.171148	2143.843583	2633.960537
Q9I2W4	3	2	19.6597	0.794785517	0.437504475	1.01115781	0.054063493	Treated	Control	26210.0724	Uroporphyrinogen-III C-methyltransferase OS=Pseudomonas aeruginosa (strain ATCC 15692 / DSM 22644 / CIP 104116 / JCM 14847 / LMG 12228 / 1C / PRS 101 / PAO1) OX=208964 GN=cobA PE=3 SV=1	942.6342671	3075.556057	2114.202255	1948.822275
Q02LF6	16	1	157.941	0.796350394	0.437504475	1.048320578	0.053999221	Treated	Control	48193.6411	Homogentisate 1_2-dioxygenase OS=Pseudomonas aeruginosa (strain UCBPP-PA14) OX=208963 GN=hmgA PE=3 SV=1	949.9332204	594.6404733	866.2488203	752.9595675
A6VAA4	7	1	65.2	0.797170664	0.437504475	1.060293234	0.05396576	Treated	Control	13489.2847	Putative pterin-4-alpha-carbinolamine dehydratase OS=Pseudomonas aeruginosa (strain PA7) OX=381754 GN=PSPA7_4645 PE=3 SV=1	4710.826243	3008.279518	3576.128228	4608.387385
A6VB84;B7UZI9;Q02H29;Q9HW02	2	2	8.7369	0.81498531	0.446355489	1.091191951	0.053277306	Control	Treated	52237.8114	UDP-N-acetylmuramate--L-alanine ligase OS=Pseudomonas aeruginosa (strain PA7) OX=381754 GN=murC PE=3 SV=1	2735.238114	1728.031735	2055.228459	2035.041677
P72173	9	6	43.3222	0.825628075	0.451250109	1.111917708	0.052900197	Control	Treated	43490.4115	Aspartate aminotransferase OS=Pseudomonas aeruginosa (strain ATCC 15692 / DSM 22644 / CIP 104116 / JCM 14847 / LMG 12228 / 1C / PRS 101 / PAO1) OX=208964 GN=aspC PE=3 SV=2	1778.967572	1021.401337	1085.583612	1432.920132
Q9HTX3	6	5	32.0279	0.8308321	0.453158111	1.065215537	0.052724899	Control	Treated	36406.2717	Probable binding protein component of ABC iron transporter PA5217 OS=Pseudomonas aeruginosa (strain ATCC 15692 / DSM 22644 / CIP 104116 / JCM 14847 / LMG 12228 / 1C / PRS 101 / PAO1) OX=208964 GN=PA5217 PE=1 SV=1	2436.00895	1673.032697	1899.70343	1957.770956
Q8XZR0	8	3	41.8042	0.839602825	0.456638615	1.07459702	0.052442768	Control	Treated	95673.6487	Chaperone protein ClpB OS=Ralstonia solanacearum (strain GMI1000) OX=267608 GN=clpB PE=3 SV=1	522.0434833	800.7492499	648.837146	582.1291679
A5VXP2;A6UZI3;B0KK62;B1JDW9;B7V639;C3K2Y1;Q02T85;Q1IFX1;Q3K5Y3;Q48D31;Q4K528;Q4ZMN9;Q889X6;Q88QP0;Q9HWD0;A4VHM5;A4XZ95	3	3	16.8713	0.840665773	0.456638615	1.104865292	0.0524097	Control	Treated	13897.8865	30S ribosomal protein S12 OS=Pseudomonas putida (strain ATCC 700007 / DSM 6899 / BCRC 17059 / F1) OX=351746 GN=rpsL PE=3 SV=1	1385.496397	2419.124548	1962.52446	1480.99121
Q9I0A4	5	5	27.8424	0.842887815	0.456907391	1.035320571	0.052341354	Treated	Control	87142.6519	Phenylalanine--tRNA ligase beta subunit OS=Pseudomonas aeruginosa (strain ATCC 15692 / DSM 22644 / CIP 104116 / JCM 14847 / LMG 12228 / 1C / PRS 101 / PAO1) OX=208964 GN=pheT PE=1 SV=1	1654.614796	2411.688702	1901.605103	2308.322558
Q4ZRK8;A4VLV5;A4XUY2;A5W1G9;A6V4G7;B0KLX5;P65116;P65117;Q02NB1;Q1IBD7;Q3KA77;Q48H67;Q4K9U9;Q87ZS2	2	2	9.8387	0.845528119	0.457401332	1.051876034	0.052261509	Control	Treated	8302.5798	Translation initiation factor IF-1 OS=Pseudomonas syringae pv. syringae (strain B728a) OX=205918 GN=infA PE=3 SV=1	2422.02249	1742.145706	1848.734218	2110.067066
B3PK17	7	1	42.1388	0.848707999	0.458184554	1.023825244	0.052167307	Treated	Control	36931.0911	Ketol-acid reductoisomerase (NADP(+)) OS=Cellvibrio japonicus (strain Ueda107) OX=498211 GN=ilvC PE=3 SV=1	1904.12806	1276.279242	1610.387116	1645.794165
Q9HWC4	5	4	29.3305	0.856782642	0.461045728	1.091048442	0.051937656	Control	Treated	20162.2015	Transcription termination/antitermination protein NusG OS=Pseudomonas aeruginosa (strain ATCC 15692 / DSM 22644 / CIP 104116 / JCM 14847 / LMG 12228 / 1C / PRS 101 / PAO1) OX=208964 GN=nusG PE=3 SV=1	1177.899033	697.4148849	806.2002289	912.61797
Q48DU7;Q4ZNH2;Q87WC1;Q3K6J0;Q4K5R9;Q88Q27;B3PBD6	6	1	27.6693	0.857493577	0.461045728	1.246719277	0.051918089	Control	Treated	45129.2595	Serine hydroxymethyltransferase 1 OS=Pseudomonas savastanoi pv. phaseolicola (strain 1448A / Race 6) OX=264730 GN=glyA1 PE=3 SV=1	219.0502453	594.2772939	342.6260337	309.7482048
A6UZK3;B7V659;Q02T65;Q9HWF0	4	2	37.5091	0.861745547	0.461735738	1.06737218	0.051803248	Control	Treated	19099.1593	50S ribosomal protein L6 OS=Pseudomonas aeruginosa (strain PA7) OX=381754 GN=rplF PE=3 SV=1	6091.722345	3962.781252	4993.142174	4426.724471
P21175	12	10	88.5888	0.862642725	0.461735738	1.10011775	0.051779494	Control	Treated	39883.4689	Leucine-_ isoleucine-_ valine-_ threonine-_ and alanine-binding protein OS=Pseudomonas aeruginosa (strain ATCC 15692 / DSM 22644 / CIP 104116 / JCM 14847 / LMG 12228 / 1C / PRS 101 / PAO1) OX=208964 GN=braC PE=1 SV=2	4030.796654	2270.365527	2592.524653	3135.191475
Q88R14	3	1	18.7159	0.864013363	0.461735738	1.286590397	0.051743525	Control	Treated	69939.054	Methyl-accepting chemotaxis protein McpH OS=Pseudomonas putida (strain ATCC 47054 / DSM 6125 / CFBP 8728 / NCIMB 11950 / KT2440) OX=160488 GN=mcpH PE=1 SV=1	269.1307419	812.0361127	436.1214976	404.2134348
Q9I4Z4;P0A138;P0A139	5	5	54.4587	0.867463028	0.462644631	1.030281734	0.051654704	Control	Treated	17982.1302	Peptidoglycan-associated lipoprotein OS=Pseudomonas aeruginosa (strain ATCC 15692 / DSM 22644 / CIP 104116 / JCM 14847 / LMG 12228 / 1C / PRS 101 / PAO1) OX=208964 GN=pal PE=3 SV=1	3594.243568	4549.597972	4140.325419	3764.154756
P48372	17	11	79.5095	0.870533124	0.463347839	1.058893075	0.051577705	Control	Treated	101249.2859	DNA gyrase subunit A OS=Pseudomonas aeruginosa (strain ATCC 15692 / DSM 22644 / CIP 104116 / JCM 14847 / LMG 12228 / 1C / PRS 101 / PAO1) OX=208964 GN=gyrA PE=3 SV=1	2830.188306	4232.779741	3451.970215	3218.172611
G3XD01	2	2	10.3284	0.873801177	0.464153374	1.125713312	0.051497851	Control	Treated	20904.6675	UDP-2-acetamido-3-amino-2_3-dideoxy-D-glucuronate N-acetyltransferase OS=Pseudomonas aeruginosa (strain ATCC 15692 / DSM 22644 / CIP 104116 / JCM 14847 / LMG 12228 / 1C / PRS 101 / PAO1) OX=208964 GN=wbpD PE=1 SV=1	121.3412557	537.1085721	275.4664696	309.4513963
Q88MR4;A5W881;B0KS63	12	7	61.8269	0.884753106	0.466820766	1.975787495	0.051245974	Control	Treated	97306.2448	Phosphoenolpyruvate carboxylase OS=Pseudomonas putida (strain ATCC 47054 / DSM 6125 / CFBP 8728 / NCIMB 11950 / KT2440) OX=160488 GN=ppc PE=3 SV=1	86335.24619	9603.327339	20654.05342	27903.07824
B7V0L7;Q9HVC4;A6VC67;Q02G03	9	6	76.1606	0.885226346	0.466820766	1.06618236	0.051235632	Control	Treated	22019.2916	50S ribosomal protein L25 OS=Pseudomonas aeruginosa (strain LESB58) OX=557722 GN=rplY PE=3 SV=1	13547.21345	8402.257346	8928.620395	11658.35573
Q4ZWM4	3	2	12.0795	0.886835971	0.466820766	1.403381118	0.051200793	Control	Treated	39647.0902	DNA polymerase IV OS=Pseudomonas syringae pv. syringae (strain B728a) OX=205918 GN=dinB PE=3 SV=1	106.1058062	977.0655984	410.4223822	361.4074441
A6VEC3;B7V5K7;Q02E46;Q9HTN8	2	2	14.4198	0.887640404	0.466820766	1.145267524	0.051183575	Control	Treated	9122.6073	50S ribosomal protein L28 OS=Pseudomonas aeruginosa (strain PA7) OX=381754 GN=rpmB PE=3 SV=1	2866.167972	1316.162554	1753.713924	1898.123255
A4VHN1;A6UZI9;B7V645;C3K2X5;Q02T79;Q3K5Y9;Q48D37;Q4K534;Q4ZMP5;Q889X0;Q9HWD6	1	1	8.643	0.887646249	0.466820766	1.066356383	0.051183451	Control	Treated	21698.8217	50S ribosomal protein L4 OS=Pseudomonas stutzeri (strain A1501) OX=379731 GN=rplD PE=3 SV=1	5367.030465	3239.304196	3283.350892	4787.435573
Q8Y270	8	3	48.7351	0.889720375	0.46698317	1.037819252	0.051139653	Control	Treated	68355.9555	Aspartate--tRNA(Asp/Asn) ligase OS=Ralstonia solanacearum (strain GMI1000) OX=267608 GN=aspS PE=3 SV=1	1023.933401	1403.592272	1202.15911	1136.904911
P50601	9	5	49.0729	0.892631879	0.467583572	1.036726486	0.051079612	Control	Treated	47752.167	Tol-Pal system protein TolB OS=Pseudomonas aeruginosa (strain ATCC 15692 / DSM 22644 / CIP 104116 / JCM 14847 / LMG 12228 / 1C / PRS 101 / PAO1) OX=208964 GN=tolB PE=1 SV=2	1306.55024	1786.786908	1553.249159	1430.505176
Q51551	2	1	11.6103	0.902029265	0.470851866	1.041714567	0.050897231	Control	Treated	44435.3423	Dihydroorotase-like protein OS=Pseudomonas aeruginosa (strain ATCC 15692 / DSM 22644 / CIP 104116 / JCM 14847 / LMG 12228 / 1C / PRS 101 / PAO1) OX=208964 GN=pyrC' PE=3 SV=2	2068.345523	1436.634458	1537.811875	1826.814188
A6V126;B7UZM0;Q02RL5;Q9HXQ2	2	2	15.3993	0.90375732	0.470851866	1.047474272	0.05086558	Control	Treated	13032.2235	50S ribosomal protein L19 OS=Pseudomonas aeruginosa (strain PA7) OX=381754 GN=rplS PE=3 SV=1	2427.062466	1631.155123	2033.646512	1840.64205
A4VQZ0	7	4	37.9419	0.904895124	0.470851866	1.212132431	0.050845058	Control	Treated	97350.5019	Leucine--tRNA ligase OS=Pseudomonas stutzeri (strain A1501) OX=379731 GN=leuS PE=3 SV=2	1371.316256	3838.136854	2374.420287	1923.338749
Q936V7	15	1	148.7307	0.905990928	0.470851866	1.007337878	0.050825533	Treated	Control	38213.6261	Ornithine carbamoyltransferase_ catabolic OS=Pseudomonas mendocina OX=300 GN=arcB PE=3 SV=3	1493.644054	1641.365827	1633.807733	1524.206469
B1J5A5;B0KH74;Q1I7D4;Q88L02;Q93Q12;A5W6H0;Q9AHY3	8	3	35.5592	0.911877782	0.472982081	1.212707914	0.050724635	Control	Treated	77568.7816	Fatty acid oxidation complex subunit alpha OS=Pseudomonas putida (strain W619) OX=390235 GN=fadB PE=3 SV=1	320.8657761	902.9571917	512.9857033	496.1797798
Q9HVI7;A4VI36	4	2	25.1185	0.920523693	0.476532253	1.528266089	0.050588601	Control	Treated	45442.4489	Serine hydroxymethyltransferase 3 OS=Pseudomonas aeruginosa (strain ATCC 15692 / DSM 22644 / CIP 104116 / JCM 14847 / LMG 12228 / 1C / PRS 101 / PAO1) OX=208964 GN=glyA2 PE=3 SV=1	326.5149001	1803.833516	704.0776306	689.8867004
B7UV24;Q02NA9;Q9I0M1	4	4	17.6055	0.924722889	0.477102038	1.033492621	0.050527717	Control	Treated	26055.5668	Leucyl/phenylalanyl-tRNA--protein transferase OS=Pseudomonas aeruginosa (strain LESB58) OX=557722 GN=aat PE=3 SV=1	3113.327131	1411.73756	2099.480976	2278.938955
B7V791;A6VF32;Q02DF4;Q9HT20;Q3K441;A5WBA3;B1JFU1;Q88BX4;Q1I2I7;A4VS62;B0KRA8;A4Y187;C3K1E6;Q4ZL24;Q87TT4;Q48BG5	25	12	246.781	0.925231494	0.477102038	1.0226324	0.050520573	Control	Treated	49556.6143	ATP synthase subunit beta OS=Pseudomonas aeruginosa (strain LESB58) OX=557722 GN=atpD PE=3 SV=1	9659.974106	7433.135217	8581.801205	8133.011778
Q4K764	15	1	176.504	0.937748666	0.482615833	1.002569168	0.050360271	Control	Treated	57121.6605	Chaperonin GroEL OS=Pseudomonas fluorescens (strain ATCC BAA-477 / NRRL B-23932 / Pf-5) OX=220664 GN=groEL PE=3 SV=1	2876.385623	1755.410113	2095.36166	2524.564709
Q3KFC5	5	2	20.883	0.943407151	0.484583549	1.034785513	0.050297561	Control	Treated	85794.768	Ribosomal RNA large subunit methyltransferase K/L OS=Pseudomonas fluorescens (strain Pf0-1) OX=205922 GN=rlmL PE=3 SV=1	3557.082229	2413.182394	2925.243028	2844.324239
Q4K556	5	1	30.7467	0.94523575	0.484583549	1.873053543	0.050278589	Control	Treated	23303.5382	30S ribosomal protein S4 OS=Pseudomonas fluorescens (strain ATCC BAA-477 / NRRL B-23932 / Pf-5) OX=220664 GN=rpsD PE=3 SV=1	86.63574035	840.4500381	232.9336977	262.0258734
G3XCZ8	3	2	13.5915	0.95040221	0.485928497	1.107084439	0.050228386	Control	Treated	21953.5428	Heme oxygenase PigA OS=Pseudomonas aeruginosa (strain ATCC 15692 / DSM 22644 / CIP 104116 / JCM 14847 / LMG 12228 / 1C / PRS 101 / PAO1) OX=208964 GN=pigA PE=1 SV=1	295.9890767	883.4891287	567.7632425	497.6281263
Q48FD0;Q4ZWK6;Q87Y40	4	3	16.2133	0.952860662	0.485928497	1.025708684	0.05020626	Control	Treated	47752.1038	Tol-Pal system protein TolB OS=Pseudomonas savastanoi pv. phaseolicola (strain 1448A / Race 6) OX=264730 GN=tolB PE=3 SV=1	531.507388	991.4979785	780.963745	703.8685374
Q88DU3;A5W9A2;B0KIS4;B1J255;Q48E63;Q4ZNP8;Q87WP1	3	1	14.1594	0.953370033	0.485928497	1.278457301	0.050201817	Control	Treated	40751.1476	Chaperone protein DnaJ OS=Pseudomonas putida (strain ATCC 47054 / DSM 6125 / CFBP 8728 / NCIMB 11950 / KT2440) OX=160488 GN=dnaJ PE=3 SV=1	1520.590247	5677.647381	2926.480329	2703.928775
A4XQS6	3	2	11.396	0.960334549	0.488451663	1.542008095	0.05014595	Control	Treated	33406.8679	D-alanine--D-alanine ligase OS=Pseudomonas mendocina (strain ymp) OX=399739 GN=ddl PE=3 SV=1	77.54187744	686.9444233	282.2276499	213.5455585
B0KJY4;Q88DL5	3	2	11.7449	0.964417658	0.488451663	2.969144731	0.050117414	Control	Treated	24361.7793	Probable nicotinate-nucleotide adenylyltransferase OS=Pseudomonas putida (strain GB-1) OX=76869 GN=nadD PE=3 SV=1	138.9668703	5641.548109	920.8477925	1026.014184
A6V2T9;Q02PU7;Q9XCL6;A4XVX2	4	2	17.1233	0.964474228	0.488451663	1.104219672	0.050117041	Control	Treated	57117.5517	Glutamate--tRNA ligase OS=Pseudomonas aeruginosa (strain PA7) OX=381754 GN=gltX PE=3 SV=1	476.3092458	1352.191955	906.587695	749.3339008
Q9HTV1	2	2	10.2679	0.965706273	0.488451663	1.018894653	0.050109055	Control	Treated	47183.4581	Transcription termination factor Rho OS=Pseudomonas aeruginosa (strain ATCC 15692 / DSM 22644 / CIP 104116 / JCM 14847 / LMG 12228 / 1C / PRS 101 / PAO1) OX=208964 GN=rho PE=3 SV=1	504.0153696	843.0398419	694.4552934	627.6197681
Q8XU95	5	4	25.5649	0.974566069	0.491992213	1.030331164	0.050059955	Control	Treated	42409.1431	Putative glutamate--cysteine ligase 2 OS=Ralstonia solanacearum (strain GMI1000) OX=267608 GN=RSc3298 PE=3 SV=1	1218.363467	1890.110928	1610.707595	1406.258699
Q9I7C4;P0A120;P0A121	12	10	75.8066	0.976985792	0.492274312	1.016244248	0.050049084	Control	Treated	40808.6016	Beta sliding clamp OS=Pseudomonas aeruginosa (strain ATCC 15692 / DSM 22644 / CIP 104116 / JCM 14847 / LMG 12228 / 1C / PRS 101 / PAO1) OX=208964 GN=dnaN PE=1 SV=1	2709.474654	2005.455906	2347.97933	2291.584997
A6UZL1;B3PK60;B7V666;C3K2V3;Q02T57;Q3K610;Q48D59;Q4K555;Q4ZMR6;Q889U8;Q9HWF8	2	2	10.6283	0.99048601	0.496124369	1.520575663	0.050008385	Control	Treated	13743.7167	30S ribosomal protein S11 OS=Pseudomonas aeruginosa (strain PA7) OX=381754 GN=rpsK PE=3 SV=1	3213.420134	436.2553436	1213.492186	1186.701087
A6VDP6;B7V3M1;Q02EN8;Q9HU56;Q48C90;Q4ZLR3;Q87UH3	5	2	38.4422	0.991417034	0.496124369	1.00245919	0.050006824	Control	Treated	18203.5151	Protein-export protein SecB OS=Pseudomonas aeruginosa (strain PA7) OX=381754 GN=secB PE=3 SV=1	2607.011896	2222.73419	2559.184523	2258.713439
P14218;Q9I3D1;P31052	18	14	148.9275	0.991598532	0.496124369	1.020719063	0.050006538	Control	Treated	50379.0728	Dihydrolipoyl dehydrogenase OS=Pseudomonas fluorescens OX=294 GN=lpd PE=1 SV=3	7984.30294	5397.614086	6275.103098	6835.181119
Q883Y6	4	1	26.5645	0.992128677	0.496124369	1.055191668	0.050005739	Control	Treated	18982.7815	3-hydroxydecanoyl-[acyl-carrier-protein] dehydratase OS=Pseudomonas syringae pv. tomato (strain ATCC BAA-871 / DC3000) OX=223283 GN=fabA PE=3 SV=1	953.1973901	1894.174136	1380.613474	1317.826642
P57109	4	3	24.1734	0.994469942	0.496356851	1.0167373	0.050002833	Control	Treated	23798.9853	Maleylacetoacetate isomerase OS=Pseudomonas aeruginosa (strain ATCC 15692 / DSM 22644 / CIP 104116 / JCM 14847 / LMG 12228 / 1C / PRS 101 / PAO1) OX=208964 GN=maiA PE=3 SV=1	3186.444122	2148.744106	2746.662589	2500.698974
Q9ZAA1	11	11	73.7047	0.997161338	0.496762884	1.03808424	0.050000746	Control	Treated	55251.9176	Acetaldehyde dehydrogenase OS=Pseudomonas aeruginosa OX=287 GN=exaC PE=1 SV=1	4145.444342	2310.885682	2850.14333	3369.323043
A4VHL6;A4VHM8	6	0	81.05					---	---	43788.0433	Elongation factor Tu 1 OS=Pseudomonas stutzeri (strain A1501) OX=379731 GN=tuf1 PE=3 SV=1
A4VHM7	18	0	168.8686					---	---	78249.7198	Elongation factor G OS=Pseudomonas stutzeri (strain A1501) OX=379731 GN=fusA PE=3 SV=1
A4VHP4;A4XZ76;A5VXR1;B0KK81;B1JAJ8;Q1IFV2;Q3K602;Q4K547;Q88QM1	3	0	16.8474					---	---	14056.3473	30S ribosomal protein S8 OS=Pseudomonas stutzeri (strain A1501) OX=379731 GN=rpsH PE=3 SV=1
A4VHP5	2	0	12.8778					---	---	19179.143	50S ribosomal protein L6 OS=Pseudomonas stutzeri (strain A1501) OX=379731 GN=rplF PE=3 SV=1
A4VJU0;A4XWS2;A6V1F2;Q02RA8;Q9ZFK4	2	0	10.2574					---	---	31233.9853	2-dehydro-3-deoxyphosphooctonate aldolase OS=Pseudomonas stutzeri (strain A1501) OX=379731 GN=kdsA PE=3 SV=1
A4VKA0	5	0	30.3337					---	---	72281.8953	Acetyl-coenzyme A synthetase OS=Pseudomonas stutzeri (strain A1501) OX=379731 GN=acsA PE=3 SV=1
A4VQM7;A4XQ00	3	0	16.6954					---	---	15414.4855	50S ribosomal protein L9 OS=Pseudomonas stutzeri (strain A1501) OX=379731 GN=rplI PE=3 SV=1
A4XPF3	8	0	65.2542					---	---	51786.2248	Adenosylhomocysteinase OS=Pseudomonas mendocina (strain ymp) OX=399739 GN=ahcY PE=3 SV=1
A4XRA9	6	0	53.39					---	---	46363.585	Arginine deiminase OS=Pseudomonas mendocina (strain ymp) OX=399739 GN=arcA PE=3 SV=1
A4XV81	17	0	124.1166					---	---	71503.2147	Chaperone protein HtpG OS=Pseudomonas mendocina (strain ymp) OX=399739 GN=htpG PE=3 SV=1
A4XYF6	9	0	80.4248					---	---	68859.8849	Chaperone protein DnaK OS=Pseudomonas mendocina (strain ymp) OX=399739 GN=dnaK PE=3 SV=1
A4XYM0	19	0	232.167					---	---	56816.5038	Chaperonin GroEL OS=Pseudomonas mendocina (strain ymp) OX=399739 GN=groEL PE=3 SV=1
A4Y036	6	0	25.8881					---	---	66206.1205	Dihydroxy-acid dehydratase OS=Pseudomonas mendocina (strain ymp) OX=399739 GN=ilvD PE=3 SV=1
A5VXP0;B1JDX1;Q88QP2	20	0	156.6727					---	---	151563.2111	DNA-directed RNA polymerase subunit beta OS=Pseudomonas putida (strain ATCC 700007 / DSM 6899 / BCRC 17059 / F1) OX=351746 GN=rpoB PE=3 SV=1
A5VZU3;Q88NJ4	9	0	51.9343					---	---	66967.4705	Aspartate--tRNA(Asp/Asn) ligase OS=Pseudomonas putida (strain ATCC 700007 / DSM 6899 / BCRC 17059 / F1) OX=351746 GN=aspS PE=3 SV=1
A5W4B6;B0KUZ7;Q88J04	2	0	10.0163					---	---	60924.5236	Urease subunit alpha OS=Pseudomonas putida (strain ATCC 700007 / DSM 6899 / BCRC 17059 / F1) OX=351746 GN=ureC PE=3 SV=1
A5W6F5;B0KH90;B1J606;Q1I7F0;Q88KY8	4	0	19.553					---	---	51190.9574	Soluble pyridine nucleotide transhydrogenase OS=Pseudomonas putida (strain ATCC 700007 / DSM 6899 / BCRC 17059 / F1) OX=351746 GN=sthA PE=3 SV=1
A5W8M6;Q88N55;B0KFQ2;B1J3K5;P48216	19	0	241.9954					---	---	56786.4072	Chaperonin GroEL OS=Pseudomonas putida (strain ATCC 700007 / DSM 6899 / BCRC 17059 / F1) OX=351746 GN=groEL PE=3 SV=1
A5W8Z1;Q88E47	5	0	28.8336					---	---	48256.8638	Homogentisate 1_2-dioxygenase OS=Pseudomonas putida (strain ATCC 700007 / DSM 6899 / BCRC 17059 / F1) OX=351746 GN=hmgA PE=3 SV=1
A6UYJ0	1	0	3.5493					---	---	28489.8596	Thiazole synthase OS=Pseudomonas aeruginosa (strain PA7) OX=381754 GN=thiG PE=3 SV=1
A6V1A1	3	0	16.7675					---	---	23150.3232	Adenylate kinase OS=Pseudomonas aeruginosa (strain PA7) OX=381754 GN=adk PE=3 SV=1
A6V2V3;B7VBP9;Q02PT4;Q48K99;Q4ZUZ6;Q9HZA3	1	0	4.4587					---	---	51513.4228	3-isopropylmalate dehydratase large subunit OS=Pseudomonas aeruginosa (strain PA7) OX=381754 GN=leuC PE=3 SV=1
B0KIS5	9	0	75.5265					---	---	68712.8018	Chaperone protein DnaK OS=Pseudomonas putida (strain GB-1) OX=76869 GN=dnaK PE=3 SV=1
B0KK60	20	0	148.4279					---	---	151650.2893	DNA-directed RNA polymerase subunit beta OS=Pseudomonas putida (strain GB-1) OX=76869 GN=rpoB PE=3 SV=1
B0KK61	16	0	106.1127					---	---	155531.8121	DNA-directed RNA polymerase subunit beta' OS=Pseudomonas putida (strain GB-1) OX=76869 GN=rpoC PE=3 SV=1
B0KTJ6;Q1I6E5;B1JD74;Q4K7D5;A4XRR7;B3PB55	10	0	53.935					---	---	66936.3489	Aspartate--tRNA(Asp/Asn) ligase OS=Pseudomonas putida (strain GB-1) OX=76869 GN=aspS PE=3 SV=1
B1J2R3;Q88D03;Q1I3R5	3	0	16.3915					---	---	64620.0648	Glucans biosynthesis protein G OS=Pseudomonas putida (strain W619) OX=390235 GN=opgG PE=3 SV=1
B1JDX0;A5VXP1;Q1IFX2;Q88QP1	18	0	116.1006					---	---	155437.6959	DNA-directed RNA polymerase subunit beta' OS=Pseudomonas putida (strain W619) OX=390235 GN=rpoC PE=3 SV=1
B3PBH5	1	0	8.2754					---	---	32749.3682	Ribosomal protein L11 methyltransferase OS=Cellvibrio japonicus (strain Ueda107) OX=498211 GN=prmA PE=3 SV=1
B7UW11;Q02NA3;Q9I0M7;A6V4H6	2	0	6.1023					---	---	50684.1197	Siroheme synthase OS=Pseudomonas aeruginosa (strain LESB58) OX=557722 GN=cysG PE=3 SV=1
B7V1H2;A6VCL7;Q02FR2;Q9HV44	3	0	14.4453					---	---	40830.6393	Chaperone protein DnaJ OS=Pseudomonas aeruginosa (strain LESB58) OX=557722 GN=dnaJ PE=3 SV=1
B7V3B1;Q9HUF1	2	0	12.5816					---	---	23727.6619	Peptide methionine sulfoxide reductase MsrA OS=Pseudomonas aeruginosa (strain LESB58) OX=557722 GN=msrA PE=3 SV=1
B7V467;Q02TT1;Q9I636	13	0	82.4418					---	---	78803.1949	Malate synthase G OS=Pseudomonas aeruginosa (strain LESB58) OX=557722 GN=glcB PE=3 SV=1
C3K2X8	4	0	51.8836					---	---	43906.2192	Elongation factor Tu OS=Pseudomonas fluorescens (strain SBW25) OX=216595 GN=tuf PE=3 SV=1
C3K2Y3	21	0	163.3404					---	---	151645.3039	DNA-directed RNA polymerase subunit beta OS=Pseudomonas fluorescens (strain SBW25) OX=216595 GN=rpoB PE=3 SV=1
C3K6N7	12	0	69.5537					---	---	71633.1425	Chaperone protein HtpG OS=Pseudomonas fluorescens (strain SBW25) OX=216595 GN=htpG PE=3 SV=1
C3KAD2	4	0	14.0227					---	---	74699.7166	Bifunctional polymyxin resistance protein ArnA OS=Pseudomonas fluorescens (strain SBW25) OX=216595 GN=arnA PE=3 SV=1
F7J5X9	1	0	3.7879					---	---	33960.7208	2_4-diacetylphloroglucinol hydrolase OS=Pseudomonas sp. OX=306 GN=phlG PE=1 SV=1
P14532	2	0	11.0465					---	---	37631.4943	Cytochrome c551 peroxidase OS=Pseudomonas aeruginosa (strain ATCC 15692 / DSM 22644 / CIP 104116 / JCM 14847 / LMG 12228 / 1C / PRS 101 / PAO1) OX=208964 GN=ccpA PE=1 SV=2
P18275	1	0	4.7928					---	---	52254.983	Arginine/ornithine antiporter OS=Pseudomonas aeruginosa (strain ATCC 15692 / DSM 22644 / CIP 104116 / JCM 14847 / LMG 12228 / 1C / PRS 101 / PAO1) OX=208964 GN=arcD PE=1 SV=1
Q1I3W5	4	0	25.0556					---	---	51854.2681	Adenosylhomocysteinase OS=Pseudomonas entomophila (strain L48) OX=384676 GN=ahcY PE=3 SV=1
Q1I5E2	18	0	236.3037					---	---	56714.3003	Chaperonin GroEL OS=Pseudomonas entomophila (strain L48) OX=384676 GN=groEL PE=3 SV=1
Q1I8U1	1	0	4.2211					---	---	30258.4814	Monalysin OS=Pseudomonas entomophila (strain L48) OX=384676 GN=mnl PE=1 SV=1
Q1I629	3	0	16.7533					---	---	20146.0798	Ribosome-recycling factor OS=Pseudomonas entomophila (strain L48) OX=384676 GN=frr PE=3 SV=1
Q1IBP3	1	0	4.6616					---	---	30685.1692	Urease accessory protein UreD OS=Pseudomonas entomophila (strain L48) OX=384676 GN=ureD PE=3 SV=1
Q1IFW8;Q88QN7;Q3K5X4	6	0	63.74					---	---	43820.9863	Elongation factor Tu OS=Pseudomonas entomophila (strain L48) OX=384676 GN=tuf1 PE=3 SV=1
Q1IFX3	20	0	148.3077					---	---	151324.9007	DNA-directed RNA polymerase subunit beta OS=Pseudomonas entomophila (strain L48) OX=384676 GN=rpoB PE=3 SV=1
Q3K9F5;Q4KFA6;C3K4W1;O05139	4	0	19.9822					---	---	51232.9881	Soluble pyridine nucleotide transhydrogenase OS=Pseudomonas fluorescens (strain Pf0-1) OX=205922 GN=sthA PE=3 SV=1
Q3K439;Q4K3A7;C3K1E8;Q4ZL22;Q87TT2	11	0	92.7722					---	---	55493.376	ATP synthase subunit alpha OS=Pseudomonas fluorescens (strain Pf0-1) OX=205922 GN=atpA PE=3 SV=1
Q3K609;Q48D58;Q4K554;Q4ZMR5;Q889U9	1	0	4.2289					---	---	13483.6871	30S ribosomal protein S13 OS=Pseudomonas fluorescens (strain Pf0-1) OX=205922 GN=rpsM PE=3 SV=1
Q3KA56;Q87ZQ2;Q8RQ74;Q1I7Z3;Q48H47;Q4K9S9;Q88FH0	4	0	21.7257					---	---	21015.8707	NADH-quinone oxidoreductase subunit I OS=Pseudomonas fluorescens (strain Pf0-1) OX=205922 GN=nuoI PE=3 SV=1
Q3KI84;Q4KIF6	4	0	25.5121					---	---	90417.9268	Translation initiation factor IF-2 OS=Pseudomonas fluorescens (strain Pf0-1) OX=205922 GN=infB PE=3 SV=1
Q4K3A9	11	0	116.855					---	---	49543.4017	ATP synthase subunit beta OS=Pseudomonas fluorescens (strain ATCC BAA-477 / NRRL B-23932 / Pf-5) OX=220664 GN=atpD PE=3 SV=1
Q4K519	6	0	67.9206					---	---	44055.182	Elongation factor Tu OS=Pseudomonas fluorescens (strain ATCC BAA-477 / NRRL B-23932 / Pf-5) OX=220664 GN=tuf1 PE=3 SV=1
Q4KDI5	1	0	4.8085					---	---	36708.9166	Inositol 2-dehydrogenase OS=Pseudomonas fluorescens (strain ATCC BAA-477 / NRRL B-23932 / Pf-5) OX=220664 GN=iolG PE=3 SV=1
Q4KFX8	12	0	70.819					---	---	71348.9151	Chaperone protein HtpG OS=Pseudomonas fluorescens (strain ATCC BAA-477 / NRRL B-23932 / Pf-5) OX=220664 GN=htpG PE=3 SV=1
Q4KG27	3	0	13.3506					---	---	23425.9247	Cytochrome c biogenesis ATP-binding export protein CcmA OS=Pseudomonas fluorescens (strain ATCC BAA-477 / NRRL B-23932 / Pf-5) OX=220664 GN=ccmA PE=3 SV=1
Q4KHF6;Q886M3	3	0	18.2735					---	---	45762.7327	Enolase OS=Pseudomonas fluorescens (strain ATCC BAA-477 / NRRL B-23932 / Pf-5) OX=220664 GN=eno PE=3 SV=1
Q4KHT3	3	0	13.876					---	---	66788.5429	Elongation factor 4 OS=Pseudomonas fluorescens (strain ATCC BAA-477 / NRRL B-23932 / Pf-5) OX=220664 GN=lepA PE=3 SV=2
Q4KIH1;Q3KIA0	12	0	91.26					---	---	68589.6244	Chaperone protein DnaK OS=Pseudomonas fluorescens (strain ATCC BAA-477 / NRRL B-23932 / Pf-5) OX=220664 GN=dnaK PE=3 SV=1
Q4KKR8	4	0	19.9066					---	---	75328.2515	Glycine--tRNA ligase beta subunit OS=Pseudomonas fluorescens (strain ATCC BAA-477 / NRRL B-23932 / Pf-5) OX=220664 GN=glyS PE=3 SV=1
Q4ZQG4	3	0	26.6469					---	---	13440.2523	Putative pterin-4-alpha-carbinolamine dehydratase OS=Pseudomonas syringae pv. syringae (strain B728a) OX=205918 GN=Psyr_3576 PE=3 SV=1
Q4ZRI6	3	0	15.0336					---	---	21049.9093	NADH-quinone oxidoreductase subunit I OS=Pseudomonas syringae pv. syringae (strain B728a) OX=205918 GN=nuoI PE=3 SV=1
Q4ZW75	4	0	26.6239					---	---	31486.1261	4-hydroxy-tetrahydrodipicolinate synthase OS=Pseudomonas syringae pv. syringae (strain B728a) OX=205918 GN=dapA PE=3 SV=1
Q4ZWS8;C3K5E6;Q3KHB2;Q48F59;Q4KHH6;Q886P3;A4XWU1;A5W850;B0KS99;B1JBR0;Q1I626;Q88MI0	6	0	38.867					---	---	27319.5173	30S ribosomal protein S2 OS=Pseudomonas syringae pv. syringae (strain B728a) OX=205918 GN=rpsB PE=3 SV=1
Q4ZZ83;Q48PA6	3	0	12.8634					---	---	66675.5353	Dihydroxy-acid dehydratase OS=Pseudomonas syringae pv. syringae (strain B728a) OX=205918 GN=ilvD PE=3 SV=1
Q9HVF1	4	0	16.6785					---	---	55726.6392	Probable malate:quinone oxidoreductase 2 OS=Pseudomonas aeruginosa (strain ATCC 15692 / DSM 22644 / CIP 104116 / JCM 14847 / LMG 12228 / 1C / PRS 101 / PAO1) OX=208964 GN=mqo2 PE=3 SV=1
Q9HXV3	2	0	6.7848					---	---	98296.5589	Phosphoenolpyruvate carboxylase OS=Pseudomonas aeruginosa (strain ATCC 15692 / DSM 22644 / CIP 104116 / JCM 14847 / LMG 12228 / 1C / PRS 101 / PAO1) OX=208964 GN=ppc PE=3 SV=1
Q9HXZ3	3	0	13.2193					---	---	48996.9698	tRNA(Ile)-lysidine synthase OS=Pseudomonas aeruginosa (strain ATCC 15692 / DSM 22644 / CIP 104116 / JCM 14847 / LMG 12228 / 1C / PRS 101 / PAO1) OX=208964 GN=tilS PE=3 SV=1
Q9HY07	1	0	4.302					---	---	12671.954	Ferredoxin 1 OS=Pseudomonas aeruginosa (strain ATCC 15692 / DSM 22644 / CIP 104116 / JCM 14847 / LMG 12228 / 1C / PRS 101 / PAO1) OX=208964 GN=fdxA PE=3 SV=1
Q9HYL2	2	0	7.4772					---	---	71287.6777	Nitrous-oxide reductase OS=Pseudomonas aeruginosa (strain ATCC 15692 / DSM 22644 / CIP 104116 / JCM 14847 / LMG 12228 / 1C / PRS 101 / PAO1) OX=208964 GN=nosZ PE=3 SV=1
Q9I2C5	2	0	9.1362					---	---	15964.0336	Cytochrome c550 OS=Pseudomonas aeruginosa (strain ATCC 15692 / DSM 22644 / CIP 104116 / JCM 14847 / LMG 12228 / 1C / PRS 101 / PAO1) OX=208964 GN=exaB PE=1 SV=1
Q9I767	2	0	12.5433					---	---	25179.3827	5'-nucleotidase OS=Pseudomonas aeruginosa (strain ATCC 15692 / DSM 22644 / CIP 104116 / JCM 14847 / LMG 12228 / 1C / PRS 101 / PAO1) OX=208964 GN=PA0065 PE=1 SV=1
Q9KGW3	6	0	29.4225					---	---	99127.3484	NADH-quinone oxidoreductase subunit G OS=Pseudomonas fluorescens OX=294 GN=nuoG PE=2 SV=1
Q48BG3	11	0	91.1571					---	---	55511.3747	ATP synthase subunit alpha OS=Pseudomonas savastanoi pv. phaseolicola (strain 1448A / Race 6) OX=264730 GN=atpA PE=3 SV=1
Q48D27;Q4ZMN5;Q889Y0	3	0	17.9532					---	---	17558.279	50S ribosomal protein L10 OS=Pseudomonas savastanoi pv. phaseolicola (strain 1448A / Race 6) OX=264730 GN=rplJ PE=3 SV=1
Q87WP5;Q88DU7	1	0	4.2668					---	---	17391.9333	Transcription elongation factor GreA OS=Pseudomonas syringae pv. tomato (strain ATCC BAA-871 / DC3000) OX=223283 GN=greA PE=3 SV=1
Q87XE2	1	0	3.963					---	---	25811.4018	Uracil-DNA glycosylase OS=Pseudomonas syringae pv. tomato (strain ATCC BAA-871 / DC3000) OX=223283 GN=ung PE=3 SV=1
Q88FH2	7	0	36.0645					---	---	98609.1092	NADH-quinone oxidoreductase subunit G OS=Pseudomonas putida (strain ATCC 47054 / DSM 6125 / CFBP 8728 / NCIMB 11950 / KT2440) OX=160488 GN=nuoG PE=3 SV=1
Q88FY2	1	0	4.6885					---	---	42922.4684	6-hydroxynicotinate 3-monooxygenase OS=Pseudomonas putida (strain ATCC 47054 / DSM 6125 / CFBP 8728 / NCIMB 11950 / KT2440) OX=160488 GN=nicC PE=1 SV=1
Q88Q71	9	0	48.843					---	---	94975.8174	Chaperone protein ClpB OS=Pseudomonas putida (strain ATCC 47054 / DSM 6125 / CFBP 8728 / NCIMB 11950 / KT2440) OX=160488 GN=clpB PE=3 SV=1
Q88QX8	2	0	9.5179					---	---	78517.9769	Malate synthase G OS=Pseudomonas putida (strain ATCC 47054 / DSM 6125 / CFBP 8728 / NCIMB 11950 / KT2440) OX=160488 GN=glcB PE=3 SV=1
Q00518	1	0	6.5242					---	---	37057.2047	Type II secretion system protein K OS=Pseudomonas aeruginosa (strain ATCC 15692 / DSM 22644 / CIP 104116 / JCM 14847 / LMG 12228 / 1C / PRS 101 / PAO1) OX=208964 GN=xcpX PE=1 SV=1
Q05840	2	0	16.869					---	---	32641.6798	HTH-type transcriptional regulator ClcR OS=Pseudomonas putida OX=303 GN=clcR PE=3 SV=1
Q51561	40	0	324.0449					---	---	151408.9777	DNA-directed RNA polymerase subunit beta OS=Pseudomonas aeruginosa (strain ATCC 15692 / DSM 22644 / CIP 104116 / JCM 14847 / LMG 12228 / 1C / PRS 101 / PAO1) OX=208964 GN=rpoB PE=3 SV=2
